# Supplementary material for: JAZF1 safeguards human endometrial stromal cells survival and decidualization by repressing the transcription of G0S2
Source: Commun Biol. 2023 May 27;6:568. doi: 10.1038/s42003-023-04931-x (PMC10224957; doi:10.1038/s42003-023-04931-x)
Supplement: Supplementary file 4 — Supplementary Data 1 [file 42003_2023_4931_MOESM4_ESM.xlsx]

## Sheet: Sheet1
Reagent type (species) or resource	Designation	Source or reference	Identifiers	Additional information
Cell line (H. sapiens)	T HESCs	ATCC	CRL-4003
			RRID: CVCL_C464
Antibody	Anti-JAZF1	Invitrogen	Cat # PA5-41686	IHC (1:600)
	(Rabbit polyclonal)			WB (1:1000)
Antibody	Anti-JAZF1	Atlas antibodies	Cat # HPA066967	IF (1:100)
	(Rabbit polyclonal)
Antibody	Anti-JAZF1	Santa Cruz	Cat # sc-376503	CUT & Tag
	(Mouse polyclonal)
Antibody	Anti-JAZF1	Santa Cruz	Cat # sc-376503X	IP (1:100)
	(Mouse polyclonal)
Antibody	Anti-BAX	Proteintech	Cat # 50599-2-Ig	IHC (1:100)
	(Rabbit polyclonal)			WB (1:1000)
Antibody	Anti-BCL2	Cell Signaling Technology	Cat # 15071	IHC (1:100)
	(Mouse polyclonal)			WB (1:1000)
Antibody	Anti-cle-caspase 3	Cell Signaling Technology	Cat # 9664	IHC (1:100)
	(Rabbit polyclonal)			WB (1:1000)
Antibody	Anti-cyt c	Proteintech	Cat # 10993-1-AP	IHC (1:100)
	(Rabbit polyclonal)			WB (1:1000)
Antibody	Anti-G0S2	Abnova	Cat # H00050486-D01	IHC (1:100)
	(Rabbit polyclonal)			WB (1:1000)
Antibody	Anti-Purβ	Absin	Cat # abs153203	WB (1:1000)
	(Rabbit polyclonal)
Chemical compound, drug	MPA	Aladdin	71-58-9	Final concentration: 4 μM
Chemical compound, drug	cAMP	Sigma	D0627	Final concentration: 1 mM
Chemical compound, drug	NS-3-008	amole	M9509	Final concentration: 22.5 μM
Chemical compound, drug	G-418 Disulfate	Biosharp	22013044	Final concentration: 1.3mg/ml
Chemical compound, drug	Z-VAD-FMK	MCE	161401-82-7	Final concentration: 20 μM
Chemical compound, drug	RNAi MAX	Thermo Scientific	13778030	5 μl/6-well
Chemical compound, drug	jetPRIME	Polyplus	101000046	5 μl/6-well
Commercial assay or kit	CUT&Tag Assay Kit	Vazyme	TD903
Commercial assay or kit	Gel DNA Extraction	Vazyme	DC301
	Mini Kit
Commercial assay or kit	Annexin V-FITC/PI	Vazyme	A211
	Apoptosis Detection Kit
Commercial assay or kit	TUNEL BrightRed	Vazyme	A113
	Apoptosis Detection Kit
Commercial assay or kit	Dual-Lumi™ II Luciferase Reporter Gene Assay Kit	Beyotime	RG089
Commercial assay or kit	Human Prolactin/PRL ELISA Kit	Abcam	ab226901
