# Supplementary material for: JAZF1 safeguards human endometrial stromal cells survival and decidualization by repressing the transcription of G0S2
Source: Commun Biol. 2023 May 27;6:568. doi: 10.1038/s42003-023-04931-x (PMC10224957; doi:10.1038/s42003-023-04931-x)
Supplement: Supplementary file 5 — Supplementary Data 2 [file 42003_2023_4931_MOESM5_ESM.xlsx]

## Sheet: Sheet1
negative control	area	JAZF1	area
P21333|FLNA_HUMAN	2030000000	Q01995|TAGL_HUMAN	7300000000
Q92499|DDX1_HUMAN	4300000000	P07355|ANXA2_HUMAN	5690000000
O00571|DDX3X_HUMAN	2810000000	P60174|TPIS_HUMAN	5300000000
P35579|MYH9_HUMAN	509000000	P04792|HSPB1_HUMAN	4890000000
Q9Y3I0|RTCB_HUMAN	3140000000	P60709|ACTB_HUMAN	3630000000
P23246|SFPQ_HUMAN	3020000000	P63261|ACTG_HUMAN	3470000000
P60709|ACTB_HUMAN	90500000	P05387|RLA2_HUMAN	2980000000
P63261|ACTG_HUMAN	86600000	Q9Y224|RTRAF_HUMAN	2900000000
P14618|KPYM_HUMAN	1030000000	P35908|K22E_HUMAN	2890000000
O60716|CTND1_HUMAN	764000000	P04083|ANXA1_HUMAN	2840000000
P07437|TBB5_HUMAN	256000000	Q9Y3I0|RTCB_HUMAN	2370000000
P04406|G3P_HUMAN	3130000000	P04406|G3P_HUMAN	2250000000
P07355|ANXA2_HUMAN	210000000	P28300|LYOX_HUMAN	2140000000
P13645|K1C10_HUMAN	1160000000	O43809|CPSF5_HUMAN	2090000000
P68371|TBB4B_HUMAN	21600000	P61978|HNRPK_HUMAN	1870000000
Q14157|UBP2L_HUMAN	1030000000	Q92499|DDX1_HUMAN	1870000000
P04264|K2C1_HUMAN	1210000000	P14618|KPYM_HUMAN	1830000000
Q15233|NONO_HUMAN	1690000000	P07437|TBB5_HUMAN	1760000000
Q9Y224|RTRAF_HUMAN	1830000000	P68371|TBB4B_HUMAN	1700000000
P11021|BIP_HUMAN	1100000000	P37802|TAGL2_HUMAN	1690000000
O43707|ACTN4_HUMAN	272000000	P08758|ANXA5_HUMAN	1660000000
Q92734|TFG_HUMAN	2550000000	P62081|RS7_HUMAN	1650000000
Q07157|ZO1_HUMAN	425000000	P23396|RS3_HUMAN	1620000000
Q92841|DDX17_HUMAN	684000000	P62888|RL30_HUMAN	1580000000
O60506|HNRPQ_HUMAN	804000000	O14558|HSPB6_HUMAN	1510000000
Q05682|CALD1_HUMAN	567000000	P62701|RS4X_HUMAN	1460000000
Q9Y490|TLN1_HUMAN	161000000	P30041|PRDX6_HUMAN	1390000000
P61978|HNRPK_HUMAN	3760000000	O00571|DDX3X_HUMAN	1380000000
Q8NC51|PAIRB_HUMAN	1050000000	Q16527|CSRP2_HUMAN	1370000000
P50454|SERPH_HUMAN	779000000	P98179|RBM3_HUMAN	1330000000
Q14247|SRC8_HUMAN	857000000	Q8NC51|PAIRB_HUMAN	1290000000
Q71U36|TBA1A_HUMAN	10800000	Q06830|PRDX1_HUMAN	1250000000
P68363|TBA1B_HUMAN	54000000	P07737|PROF1_HUMAN	1190000000
P12814|ACTN1_HUMAN	241000000	P23528|COF1_HUMAN	1150000000
P17844|DDX5_HUMAN	227000000	P62269|RS18_HUMAN	1120000000
P08758|ANXA5_HUMAN	586000000	Q15233|NONO_HUMAN	1090000000
P04083|ANXA1_HUMAN	746000000	P30050|RL12_HUMAN	1060000000
Q07065|CKAP4_HUMAN	406000000	P21291|CSRP1_HUMAN	1060000000
P11142|HSP7C_HUMAN	272000000	P05388|RLA0_HUMAN	1050000000
Q9BQE3|TBA1C_HUMAN	12300000	P04350|TBB4A_HUMAN	1040000000
P30101|PDIA3_HUMAN	385000000	P62937|PPIA_HUMAN	1030000000
P35908|K22E_HUMAN	301000000	O60565|GREM1_HUMAN	1010000000
P07237|PDIA1_HUMAN	825000000	Q07065|CKAP4_HUMAN	996000000
P35637|FUS_HUMAN	1430000000	Q9BQE3|TBA1C_HUMAN	983000000
Q9BXP5|SRRT_HUMAN	462000000	Q71U36|TBA1A_HUMAN	976000000
P14625|ENPL_HUMAN	533000000	P68363|TBA1B_HUMAN	976000000
P31943|HNRH1_HUMAN	467000000	P61247|RS3A_HUMAN	909000000
P68104|EF1A1_HUMAN	1600000000	P09211|GSTP1_HUMAN	816000000
P08670|VIME_HUMAN	182000000	P04264|K2C1_HUMAN	816000000
P68032|ACTC_HUMAN	119000000	P62241|RS8_HUMAN	810000000
Q14697|GANAB_HUMAN	172000000	P27635|RL10_HUMAN	804000000
P28300|LYOX_HUMAN	1200000000	P62979|RS27A_HUMAN	784000000
Q96RT1|ERBIN_HUMAN	255000000	P13645|K1C10_HUMAN	771000000
Q07666|KHDR1_HUMAN	1680000000	Q86VZ6|JAZF1_HUMAN	763000000
Q52LJ0|FA98B_HUMAN	433000000	P62917|RL8_HUMAN	748000000
P62736|ACTA_HUMAN	11500000	P09382|LEG1_HUMAN	740000000
Q14152|EIF3A_HUMAN	258000000	P53621|COPA_HUMAN	740000000
Q8NCA5|FA98A_HUMAN	693000000	O60716|CTND1_HUMAN	721000000
Q9UDY2|ZO2_HUMAN	174000000	P68032|ACTC_HUMAN	708000000
Q9BUJ2|HNRL1_HUMAN	366000000	P07237|PDIA1_HUMAN	703000000
P06733|ENOA_HUMAN	480000000	P23284|PPIB_HUMAN	696000000
P55795|HNRH2_HUMAN	327000000	Q14764|MVP_HUMAN	670000000
Q08211|DHX9_HUMAN	154000000	P06733|ENOA_HUMAN	665000000
P60174|TPIS_HUMAN	353000000	P51911|CNN1_HUMAN	658000000
P27797|CALR_HUMAN	398000000	P62244|RS15A_HUMAN	649000000
Q01995|TAGL_HUMAN	1020000000	P23246|SFPQ_HUMAN	623000000
P02452|CO1A1_HUMAN	173000000	Q52LJ0|FA98B_HUMAN	621000000
P02768|ALBU_HUMAN	128000000	P68104|EF1A1_HUMAN	604000000
P00338|LDHA_HUMAN	233000000	P67809|YBOX1_HUMAN	604000000
P51911|CNN1_HUMAN	241000000	Q14847|LASP1_HUMAN	599000000
P25705|ATPA_HUMAN	140000000	Q14192|FHL2_HUMAN	592000000
P13639|EF2_HUMAN	147000000	P26373|RL13_HUMAN	587000000
P21291|CSRP1_HUMAN	789000000	P22392|NDKB_HUMAN	580000000
P54652|HSP72_HUMAN	54100000	O60506|HNRPQ_HUMAN	570000000
P26038|MOES_HUMAN	236000000	O00159|MYO1C_HUMAN	569000000
Q14315|FLNC_HUMAN	172000000	P31943|HNRH1_HUMAN	567000000
P67936|TPM4_HUMAN	122000000	P61353|RL27_HUMAN	567000000
P23284|PPIB_HUMAN	737000000	P80723|BASP1_HUMAN	559000000
P50395|GDIB_HUMAN	33500000	P61254|RL26_HUMAN	553000000
P23588|IF4B_HUMAN	435000000	P62899|RL31_HUMAN	535000000
P11940|PABP1_HUMAN	95500000	P25398|RS12_HUMAN	522000000
P00558|PGK1_HUMAN	228000000	Q99497|PARK7_HUMAN	516000000
Q14764|MVP_HUMAN	136000000	P00441|SODC_HUMAN	512000000
Q01804|OTUD4_HUMAN	78300000	Q92841|DDX17_HUMAN	510000000
O43809|CPSF5_HUMAN	568000000	P67936|TPM4_HUMAN	483000000
P22314|UBA1_HUMAN	114000000	P62258|1433E_HUMAN	482000000
Q01844|EWS_HUMAN	1250000000	P35268|RL22_HUMAN	480000000
P04075|ALDOA_HUMAN	204000000	P46779|RL28_HUMAN	468000000
Q16658|FSCN1_HUMAN	141000000	P05386|RLA1_HUMAN	452000000
O14974|MYPT1_HUMAN	113000000	Q14247|SRC8_HUMAN	452000000
Q9BUF5|TBB6_HUMAN	27800000	P50454|SERPH_HUMAN	451000000
P55072|TERA_HUMAN	109000000	Q14011|CIRBP_HUMAN	449000000
Q9NZB2|F120A_HUMAN	83900000	P18621|RL17_HUMAN	441000000
P07195|LDHB_HUMAN	203000000	P60903|S10AA_HUMAN	437000000
P07900|HS90A_HUMAN	77400000	P11021|BIP_HUMAN	431000000
P08238|HS90B_HUMAN	106000000	P62280|RS11_HUMAN	429000000
Q99613|EIF3C_HUMAN	159000000	P63173|RL38_HUMAN	420000000
Q16527|CSRP2_HUMAN	378000000	Q92734|TFG_HUMAN	400000000
P18206|VINC_HUMAN	139000000	P55795|HNRH2_HUMAN	397000000
P23528|COF1_HUMAN	279000000	P00558|PGK1_HUMAN	394000000
P30041|PRDX6_HUMAN	156000000	P23588|IF4B_HUMAN	390000000
P62701|RS4X_HUMAN	44400000	P27797|CALR_HUMAN	382000000
Q06830|PRDX1_HUMAN	215000000	Q9UNX3|RL26L_HUMAN	382000000
P55884|EIF3B_HUMAN	180000000	P17844|DDX5_HUMAN	378000000
Q01518|CAP1_HUMAN	84100000	P62424|RL7A_HUMAN	365000000
P02786|TFR1_HUMAN	116000000	Q9BUF5|TBB6_HUMAN	362000000
P51991|ROA3_HUMAN	212000000	P48307|TFPI2_HUMAN	361000000
P31942|HNRH3_HUMAN	373000000	P46778|RL21_HUMAN	355000000
Q92804|RBP56_HUMAN	588000000	P11940|PABP1_HUMAN	341000000
P07951|TPM2_HUMAN	1010000	Q13347|EIF3I_HUMAN	340000000
P05120|PAI2_HUMAN	110000000	P63104|1433Z_HUMAN	334000000
Q14011|CIRBP_HUMAN	780000000	P02792|FRIL_HUMAN	329000000
Q8N684|CPSF7_HUMAN	236000000	P62266|RS23_HUMAN	329000000
Q15084|PDIA6_HUMAN	1530000000	P21333|FLNA_HUMAN	329000000
Q93052|LPP_HUMAN	106000000	Q8NCA5|FA98A_HUMAN	325000000
P37802|TAGL2_HUMAN	243000000	P62140|PP1B_HUMAN	324000000
P08779|K1C16_HUMAN	10600000	P62273|RS29_HUMAN	322000000
P62140|PP1B_HUMAN	20900000	Q14157|UBP2L_HUMAN	302000000
O15460|P4HA2_HUMAN	50600000	P26038|MOES_HUMAN	298000000
Q14192|FHL2_HUMAN	97600000	P62277|RS13_HUMAN	298000000
Q16630|CPSF6_HUMAN	161000000	O43852|CALU_HUMAN	296000000
P31150|GDIA_HUMAN	8080000	O15372|EIF3H_HUMAN	294000000
Q8NBS9|TXND5_HUMAN	119000000	P62820|RAB1A_HUMAN	290000000
Q96D15|RCN3_HUMAN	73700000	P62249|RS16_HUMAN	289000000
Q00610|CLH1_HUMAN	57700000	P46777|RL5_HUMAN	288000000
Q8WXF1|PSPC1_HUMAN	90800000	P62906|RL10A_HUMAN	276000000
Q13310|PABP4_HUMAN	16600000	Q96D15|RCN3_HUMAN	268000000
Q16555|DPYL2_HUMAN	53900000	P48047|ATPO_HUMAN	268000000
P07737|PROF1_HUMAN	398000000	P63241|IF5A1_HUMAN	264000000
P40926|MDHM_HUMAN	115000000	Q9NZB2|F120A_HUMAN	263000000
O14979|HNRDL_HUMAN	192000000	P11142|HSP7C_HUMAN	261000000
P06576|ATPB_HUMAN	101000000	P12814|ACTN1_HUMAN	259000000
P09493|TPM1_HUMAN	1480000	P30101|PDIA3_HUMAN	258000000
P09382|LEG1_HUMAN	439000000	Q02543|RL18A_HUMAN	257000000
Q96AY3|FKB10_HUMAN	136000000	P62829|RL23_HUMAN	255000000
Q14444|CAPR1_HUMAN	212000000	Q07020|RL18_HUMAN	247000000
O00159|MYO1C_HUMAN	63300000	P27348|1433T_HUMAN	245000000
O00303|EIF3F_HUMAN	82200000	P42766|RL35_HUMAN	244000000
P13647|K2C5_HUMAN	44800000	Q15404|RSU1_HUMAN	238000000
P13674|P4HA1_HUMAN	63300000	O43707|ACTN4_HUMAN	231000000
P09211|GSTP1_HUMAN	168000000	Q14103|HNRPD_HUMAN	231000000
P62937|PPIA_HUMAN	383000000	O14579|COPE_HUMAN	226000000
P13489|RINI_HUMAN	68000000	P31942|HNRH3_HUMAN	225000000
P13797|PLST_HUMAN	106000000	P26599|PTBP1_HUMAN	217000000
P00750|TPA_HUMAN	80500000	P62263|RS14_HUMAN	217000000
P46940|IQGA1_HUMAN	58600000	P61513|RL37A_HUMAN	211000000
Q9BS26|ERP44_HUMAN	77900000	Q969Q0|RL36L_HUMAN	209000000
P04792|HSPB1_HUMAN	469000000	P35579|MYH9_HUMAN	208000000
P98179|RBM3_HUMAN	815000000	Q9NUQ6|SPS2L_HUMAN	207000000
P35568|IRS1_HUMAN	61800000	Q13283|G3BP1_HUMAN	204000000
P06396|GELS_HUMAN	99900000	P05198|IF2A_HUMAN	203000000
P63104|1433Z_HUMAN	142000000	Q99439|CNN2_HUMAN	200000000
Q9Y262|EIF3L_HUMAN	49500000	P32969|RL9_HUMAN	199000000
P52209|6PGD_HUMAN	107000000	P39019|RS19_HUMAN	199000000
O15027|SC16A_HUMAN	72200000	P46781|RS9_HUMAN	197000000
P62258|1433E_HUMAN	136000000	P13639|EF2_HUMAN	196000000
P04843|RPN1_HUMAN	75000000	P51991|ROA3_HUMAN	196000000
Q14103|HNRPD_HUMAN	130000000	P62753|RS6_HUMAN	195000000
P18669|PGAM1_HUMAN	159000000	P22626|ROA2_HUMAN	193000000
Q96AQ6|PBIP1_HUMAN	66700000	P00338|LDHA_HUMAN	191000000
P62136|PP1A_HUMAN	2900000	P55735|SEC13_HUMAN	190000000
P0DMV8|HS71A_HUMAN	22600000	P08708|RS17_HUMAN	187000000
Q16851|UGPA_HUMAN	66900000	Q71UM5|RS27L_HUMAN	187000000
P36873|PP1G_HUMAN	2730000	P42677|RS27_HUMAN	184000000
Q562R1|ACTBL_HUMAN	29300000	P62841|RS15_HUMAN	183000000
Q6Y7W6|GGYF2_HUMAN	69100000	Q9BXP5|SRRT_HUMAN	182000000
O60701|UGDH_HUMAN	72900000	P52597|HNRPF_HUMAN	181000000
O15371|EIF3D_HUMAN	95000000	Q9BVC5|ASHWN_HUMAN	180000000
P27348|1433T_HUMAN	43800000	P31946|1433B_HUMAN	178000000
P60842|IF4A1_HUMAN	65100000	P19105|ML12A_HUMAN	177000000
P40925|MDHC_HUMAN	77200000	P10599|THIO_HUMAN	177000000
Q7L2H7|EIF3M_HUMAN	72100000	Q9P2E9|RRBP1_HUMAN	174000000
P11413|G6PD_HUMAN	96100000	P36873|PP1G_HUMAN	173000000
Q92620|PRP16_HUMAN	44500000	P05120|PAI2_HUMAN	170000000
Q99439|CNN2_HUMAN	126000000	P04075|ALDOA_HUMAN	169000000
P52597|HNRPF_HUMAN	43200000	P62913|RL11_HUMAN	169000000
Q15942|ZYX_HUMAN	70300000	Q96QR8|PURB_HUMAN	167000000
P78371|TCPB_HUMAN	37200000	P06310|KV230_HUMAN	166000000
O00299|CLIC1_HUMAN	74400000	P18085|ARF4_HUMAN	166000000
P31946|1433B_HUMAN	40900000	Q07157|ZO1_HUMAN	161000000
Q8ND56|LS14A_HUMAN	163000000	Q05682|CALD1_HUMAN	159000000
P22626|ROA2_HUMAN	97300000	Q07666|KHDR1_HUMAN	159000000
P05388|RLA0_HUMAN	90000000	P14625|ENPL_HUMAN	157000000
O60664|PLIN3_HUMAN	59200000	P39023|RL3_HUMAN	156000000
Q04637|IF4G1_HUMAN	31500000	P46782|RS5_HUMAN	156000000
P07339|CATD_HUMAN	90700000	O00299|CLIC1_HUMAN	155000000
O14558|HSPB6_HUMAN	147000000	P04080|CYTB_HUMAN	153000000
Q15019|SEPT2_HUMAN	47600000	Q9BUJ2|HNRL1_HUMAN	150000000
P41250|GARS_HUMAN	39800000	Q9Y262|EIF3L_HUMAN	149000000
P29401|TKT_HUMAN	106000000	P08670|VIME_HUMAN	147000000
P13667|PDIA4_HUMAN	70800000	P84077|ARF1_HUMAN	147000000
P09651|ROA1_HUMAN	38300000	A0A075B6R9|KVD24_HUMAN	147000000
O75083|WDR1_HUMAN	94200000	Q9UHB9|SRP68_HUMAN	147000000
Q9Y4L1|HYOU1_HUMAN	16400000	O76094|SRP72_HUMAN	146000000
P84077|ARF1_HUMAN	28700000	P25705|ATPA_HUMAN	146000000
Q9UN86|G3BP2_HUMAN	97800000	P09651|ROA1_HUMAN	146000000
P53396|ACLY_HUMAN	65700000	P46776|RL27A_HUMAN	143000000
P67809|YBOX1_HUMAN	27200000	Q9NQS1|AVEN_HUMAN	143000000
P05556|ITB1_HUMAN	52200000	P62847|RS24_HUMAN	141000000
P60228|EIF3E_HUMAN	64300000	Q96AG4|LRC59_HUMAN	139000000
Q9Y3X0|CCDC9_HUMAN	127000000	P01344|IGF2_HUMAN	139000000
O43390|HNRPR_HUMAN	7300000	P60866|RS20_HUMAN	138000000
Q9Y696|CLIC4_HUMAN	34200000	P62857|RS28_HUMAN	138000000
P30153|2AAA_HUMAN	36100000	P99999|CYC_HUMAN	136000000
P60981|DEST_HUMAN	57700000	Q08211|DHX9_HUMAN	133000000
P20073|ANXA7_HUMAN	85500000	P52272|HNRPM_HUMAN	131000000
Q13283|G3BP1_HUMAN	54300000	P51659|DHB4_HUMAN	131000000
Q86U42|PABP2_HUMAN	85800000	P13647|K2C5_HUMAN	130000000
P27824|CALX_HUMAN	77300000	Q9BS26|ERP44_HUMAN	130000000
P80723|BASP1_HUMAN	58100000	P49755|TMEDA_HUMAN	130000000
P15559|NQO1_HUMAN	124000000	P62750|RL23A_HUMAN	128000000
P19474|RO52_HUMAN	58000000	Q9Y281|COF2_HUMAN	128000000
P00387|NB5R3_HUMAN	56700000	P31949|S10AB_HUMAN	126000000
Q13162|PRDX4_HUMAN	50600000	P53999|TCP4_HUMAN	126000000
Q8WX93|PALLD_HUMAN	50400000	Q96FQ6|S10AG_HUMAN	125000000
P30086|PEBP1_HUMAN	45000000	P19338|NUCL_HUMAN	124000000
P62241|RS8_HUMAN	35600000	P00750|TPA_HUMAN	123000000
P50402|EMD_HUMAN	62200000	P11413|G6PD_HUMAN	122000000
P15311|EZRI_HUMAN	4030000	Q7L2H7|EIF3M_HUMAN	122000000
O43852|CALU_HUMAN	112000000	Q9Y3X0|CCDC9_HUMAN	121000000
P12268|IMDH2_HUMAN	52300000	Q01518|CAP1_HUMAN	121000000
P23396|RS3_HUMAN	108000000	P40926|MDHM_HUMAN	120000000
P22392|NDKB_HUMAN	37200000	Q86U42|PABP2_HUMAN	119000000
P53634|CATC_HUMAN	50200000	P30086|PEBP1_HUMAN	117000000
P09429|HMGB1_HUMAN	81100000	Q9Y3U8|RL36_HUMAN	116000000
Q12929|EPS8_HUMAN	20600000	Q92804|RBP56_HUMAN	114000000
Q13347|EIF3I_HUMAN	58800000	P62136|PP1A_HUMAN	114000000
P16152|CBR1_HUMAN	44500000	P07195|LDHB_HUMAN	112000000
P08123|CO1A2_HUMAN	45600000	Q15084|PDIA6_HUMAN	112000000
P23219|PGH1_HUMAN	64900000	Q93052|LPP_HUMAN	112000000
Q8WWI1|LMO7_HUMAN	33500000	P60842|IF4A1_HUMAN	111000000
P32119|PRDX2_HUMAN	47000000	P06576|ATPB_HUMAN	110000000
P49750|YLPM1_HUMAN	35700000	P46783|RS10_HUMAN	110000000
P55735|SEC13_HUMAN	49900000	P12273|PIP_HUMAN	110000000
Q16181|SEPT7_HUMAN	26100000	O43795|MYO1B_HUMAN	109000000
Q15436|SC23A_HUMAN	21400000	P13861|KAP2_HUMAN	109000000
P52565|GDIR1_HUMAN	114000000	P50914|RL14_HUMAN	109000000
P10599|THIO_HUMAN	192000000	P50402|EMD_HUMAN	108000000
P12111|CO6A3_HUMAN	22600000	Q9Y696|CLIC4_HUMAN	107000000
Q9Y281|COF2_HUMAN	559000	P0CG47|UBB_HUMAN	106000000
Q00577|PURA_HUMAN	24100000	P00387|NB5R3_HUMAN	106000000
Q96EK7|F120B_HUMAN	21800000	P62851|RS25_HUMAN	105000000
Q99497|PARK7_HUMAN	72600000	P62854|RS26_HUMAN	104000000
P26599|PTBP1_HUMAN	45800000	Q9UDY2|ZO2_HUMAN	103000000
Q9Y4F1|FARP1_HUMAN	11100000	Q9UN86|G3BP2_HUMAN	103000000
O75821|EIF3G_HUMAN	48600000	Q9NY65|TBA8_HUMAN	100000000
P62829|RL23_HUMAN	129000000	Q86XP3|DDX42_HUMAN	100000000
P51659|DHB4_HUMAN	32400000	Q13310|PABP4_HUMAN	100000000
P63241|IF5A1_HUMAN	35000000	Q8NBS9|TXND5_HUMAN	95200000
Q15434|RBMS2_HUMAN	19100000	Q96AY3|FKB10_HUMAN	93700000
Q9Y678|COPG1_HUMAN	18100000	O43148|MCES_HUMAN	93600000
P14314|GLU2B_HUMAN	28900000	Q8WXF1|PSPC1_HUMAN	93600000
O15372|EIF3H_HUMAN	77200000	Q86V81|THOC4_HUMAN	93400000
Q9NZN4|EHD2_HUMAN	23900000	Q12905|ILF2_HUMAN	92800000
P10809|CH60_HUMAN	27500000	O60573|IF4E2_HUMAN	92800000
Q15637|SF01_HUMAN	60600000	P61158|ARP3_HUMAN	91700000
P39060|COIA1_HUMAN	25800000	P55884|EIF3B_HUMAN	91400000
P62987|RL40_HUMAN	251000000	P19474|RO52_HUMAN	91100000
P12035|K2C3_HUMAN	1520000	O15460|P4HA2_HUMAN	90700000
Q14847|LASP1_HUMAN	102000000	O00303|EIF3F_HUMAN	89800000
P52907|CAZA1_HUMAN	24200000	O75569|PRKRA_HUMAN	89600000
Q96AC1|FERM2_HUMAN	17500000	P05121|PAI1_HUMAN	88600000
P11216|PYGB_HUMAN	11300000	P07339|CATD_HUMAN	87100000
P08865|RSSA_HUMAN	26900000	Q15365|PCBP1_HUMAN	86000000
Q04917|1433F_HUMAN	11000000	P16152|CBR1_HUMAN	85200000
Q9Y5X1|SNX9_HUMAN	17900000	P59998|ARPC4_HUMAN	84000000
A2NJV5|KV229_HUMAN	43400000	P0CW20|LIMS4_HUMAN	82900000
P14866|HNRPL_HUMAN	18600000	Q99584|S10AD_HUMAN	82800000
P61247|RS3A_HUMAN	72900000	P54652|HSP72_HUMAN	82700000
O14773|TPP1_HUMAN	32800000	Q14697|GANAB_HUMAN	82100000
P35555|FBN1_HUMAN	30900000	O14979|HNRDL_HUMAN	81900000
P18085|ARF4_HUMAN	30100000	Q16630|CPSF6_HUMAN	81500000
P04844|RPN2_HUMAN	20700000	Q00839|HNRPU_HUMAN	80000000
P62820|RAB1A_HUMAN	29100000	Q16555|DPYL2_HUMAN	79800000
Q9UBX5|FBLN5_HUMAN	39300000	P20042|IF2B_HUMAN	79100000
P29558|RBMS1_HUMAN	15300000	P32119|PRDX2_HUMAN	78500000
Q9Y6M1|IF2B2_HUMAN	30800000	Q99417|MYCBP_HUMAN	78400000
Q9UJ70|NAGK_HUMAN	24500000	Q9Y4F1|FARP1_HUMAN	77700000
P30533|AMRP_HUMAN	27000000	Q14152|EIF3A_HUMAN	77700000
P02461|CO3A1_HUMAN	12700000	P83111|LACTB_HUMAN	77100000
Q9BVC5|ASHWN_HUMAN	54500000	P04843|RPN1_HUMAN	77000000
P78417|GSTO1_HUMAN	102000000	P40925|MDHC_HUMAN	77000000
Q9H2D6|TARA_HUMAN	21800000	Q13151|ROA0_HUMAN	77000000
P49755|TMEDA_HUMAN	46400000	P61981|1433G_HUMAN	76600000
Q86V81|THOC4_HUMAN	8740000	P83731|RL24_HUMAN	76400000
P30044|PRDX5_HUMAN	35700000	P13987|CD59_HUMAN	76000000
P48047|ATPO_HUMAN	36200000	P30044|PRDX5_HUMAN	75900000
P49327|FAS_HUMAN	24900000	O43920|NDUS5_HUMAN	75400000
Q96EP5|DAZP1_HUMAN	44500000	Q99878|H2A1J_HUMAN	74600000
Q9UHG3|PCYOX_HUMAN	17000000	O14974|MYPT1_HUMAN	74500000
Q02952|AKA12_HUMAN	8770000	P17252|KPCA_HUMAN	73100000
P62826|RAN_HUMAN	57500000	P08779|K1C16_HUMAN	73000000
Q8IWE2|NXP20_HUMAN	10200000	P20073|ANXA7_HUMAN	73000000
P05121|PAI1_HUMAN	34400000	P29401|TKT_HUMAN	72800000
P19105|ML12A_HUMAN	18200000	P18669|PGAM1_HUMAN	71200000
Q969H8|MYDGF_HUMAN	48100000	Q9UJ70|NAGK_HUMAN	70100000
P49411|EFTU_HUMAN	27800000	P13693|TCTP_HUMAN	70000000
P15531|NDKA_HUMAN	2440000	P55854|SUMO3_HUMAN	69200000
P29966|MARCS_HUMAN	39800000	P56134|ATPK_HUMAN	69100000
Q00839|HNRPU_HUMAN	29800000	P35637|FUS_HUMAN	68200000
P26641|EF1G_HUMAN	45300000	Q12797|ASPH_HUMAN	67400000
P35232|PHB_HUMAN	20800000	Q8N684|CPSF7_HUMAN	67300000
Q9H0D6|XRN2_HUMAN	17500000	P50395|GDIB_HUMAN	67100000
P02792|FRIL_HUMAN	87900000	P07900|HS90A_HUMAN	66100000
P46782|RS5_HUMAN	37000000	Q16658|FSCN1_HUMAN	64800000
P50991|TCPD_HUMAN	19000000	Q8ND56|LS14A_HUMAN	64700000
O60888|CUTA_HUMAN	10400000	O14874|BCKD_HUMAN	64300000
Q08431|MFGM_HUMAN	13400000	Q16851|UGPA_HUMAN	63700000
P35237|SPB6_HUMAN	26900000	P08865|RSSA_HUMAN	63600000
P51148|RAB5C_HUMAN	18500000	P15880|RS2_HUMAN	63400000
P49368|TCPG_HUMAN	19300000	P52565|GDIR1_HUMAN	63100000
P37837|TALDO_HUMAN	24700000	P60660|MYL6_HUMAN	62800000
Q14195|DPYL3_HUMAN	5850000	Q14444|CAPR1_HUMAN	62700000
Q15366|PCBP2_HUMAN	73600000	P60228|EIF3E_HUMAN	62700000
P61158|ARP3_HUMAN	15100000	P41091|IF2G_HUMAN	61800000
Q5JVS0|HABP4_HUMAN	14400000	P49411|EFTU_HUMAN	61500000
P31949|S10AB_HUMAN	19500000	P07951|TPM2_HUMAN	61400000
P26196|DDX6_HUMAN	25400000	P18124|RL7_HUMAN	61000000
Q99536|VAT1_HUMAN	19100000	P15559|NQO1_HUMAN	60400000
P50990|TCPQ_HUMAN	18700000	Q15417|CNN3_HUMAN	60400000
P11279|LAMP1_HUMAN	31500000	P78417|GSTO1_HUMAN	60300000
P60660|MYL6_HUMAN	97900000	Q969H8|MYDGF_HUMAN	59300000
Q15149|PLEC_HUMAN	6870000	P60981|DEST_HUMAN	59300000
P53618|COPB_HUMAN	12900000	P35754|GLRX1_HUMAN	59100000
P61981|1433G_HUMAN	16900000	Q15836|VAMP3_HUMAN	59000000
P0DP24|CALM2_HUMAN	48200000	P18206|VINC_HUMAN	58500000
Q14204|DYHC1_HUMAN	19100000	Q96AQ6|PBIP1_HUMAN	58300000
O43148|MCES_HUMAN	71800000	O75083|WDR1_HUMAN	58000000
P07858|CATB_HUMAN	45300000	P08238|HS90B_HUMAN	57600000
P05141|ADT2_HUMAN	16200000	Q9Y6M1|IF2B2_HUMAN	57500000
P28799|GRN_HUMAN	139000000	P16989|YBOX3_HUMAN	56900000
P05455|LA_HUMAN	12600000	Q13162|PRDX4_HUMAN	56400000
Q8WWM7|ATX2L_HUMAN	56900000	Q9HAN9|NMNA1_HUMAN	55800000
P48307|TFPI2_HUMAN	28600000	P05455|LA_HUMAN	55400000
P17812|PYRG1_HUMAN	11300000	P63244|RACK1_HUMAN	54900000
P53621|COPA_HUMAN	10800000	P17931|LEG3_HUMAN	54300000
P08134|RHOC_HUMAN	14900000	P51149|RAB7A_HUMAN	54000000
P51114|FXR1_HUMAN	36600000	P18077|RL35A_HUMAN	53800000
P24752|THIL_HUMAN	6530000	Q9BTL3|RAMAC_HUMAN	53600000
P29692|EF1D_HUMAN	72700000	P14866|HNRPL_HUMAN	53400000
Q04837|SSBP_HUMAN	15800000	O95782|AP2A1_HUMAN	53400000
Q9HAU0|PKHA5_HUMAN	56700000	Q9UHI8|ATS1_HUMAN	53300000
P51149|RAB7A_HUMAN	26300000	Q6NZI2|CAVN1_HUMAN	52900000
Q02809|PLOD1_HUMAN	6510000	P52209|6PGD_HUMAN	52500000
P60953|CDC42_HUMAN	33100000	P62826|RAN_HUMAN	51800000
P62263|RS14_HUMAN	69100000	P62910|RL32_HUMAN	51400000
P17931|LEG3_HUMAN	54200000	P61088|UBE2N_HUMAN	50000000
P49591|SYSC_HUMAN	12100000	Q01844|EWS_HUMAN	50000000
Q6NZI2|CAVN1_HUMAN	13200000	Q12929|EPS8_HUMAN	49700000
P01859|IGHG2_HUMAN	5350000	Q9Y4P3|TBL2_HUMAN	49300000
P60900|PSA6_HUMAN	23900000	Q96CW1|AP2M1_HUMAN	49200000
P25398|RS12_HUMAN	31800000	P13489|RINI_HUMAN	49100000
P06312|KV401_HUMAN	374000000	P19525|E2AK2_HUMAN	48800000
Q5JSZ5|PRC2B_HUMAN	3350000	P53634|CATC_HUMAN	48200000
O75718|CRTAP_HUMAN	18900000	Q15019|SEPT2_HUMAN	48100000
O15173|PGRC2_HUMAN	18200000	P52907|CAZA1_HUMAN	47300000
Q15293|RCN1_HUMAN	32300000	O60701|UGDH_HUMAN	47100000
P48643|TCPE_HUMAN	15700000	Q9UBQ5|EIF3K_HUMAN	46900000
Q14974|IMB1_HUMAN	9970000	P37108|SRP14_HUMAN	46700000
P15880|RS2_HUMAN	16300000	P62316|SMD2_HUMAN	46700000
Q15417|CNN3_HUMAN	17400000	P49207|RL34_HUMAN	46100000
O95429|BAG4_HUMAN	15500000	Q96RT1|ERBIN_HUMAN	46000000
Q9NQS1|AVEN_HUMAN	20400000	P02786|TFR1_HUMAN	45200000
P13726|TF_HUMAN	24700000	Q9BZZ5|API5_HUMAN	45000000
P16278|BGAL_HUMAN	5190000	P55072|TERA_HUMAN	44900000
P59998|ARPC4_HUMAN	37900000	Q15942|ZYX_HUMAN	44800000
P09486|SPRC_HUMAN	32900000	P26196|DDX6_HUMAN	44700000
P43243|MATR3_HUMAN	7460000	P78371|TCPB_HUMAN	44300000
Q6UN15|FIP1_HUMAN	13100000	Q15366|PCBP2_HUMAN	44000000
O43175|SERA_HUMAN	12700000	P26641|EF1G_HUMAN	43800000
P55786|PSA_HUMAN	9120000	P17936|IBP3_HUMAN	43600000
P62280|RS11_HUMAN	43200000	P12236|ADT3_HUMAN	43300000
P53999|TCP4_HUMAN	27800000	O15145|ARPC3_HUMAN	42700000
P62745|RHOB_HUMAN	3440000	P0DP24|CALM2_HUMAN	42000000
P06744|G6PI_HUMAN	11700000	P80297|MT1X_HUMAN	41900000
O75369|FLNB_HUMAN	237000	P62891|RL39_HUMAN	40700000
Q9Y617|SERC_HUMAN	7000000	Q01804|OTUD4_HUMAN	40700000
P00367|DHE3_HUMAN	39400000	Q92620|PRP16_HUMAN	40100000
P56199|ITA1_HUMAN	11000000	P63010|AP2B1_HUMAN	39800000
O00410|IPO5_HUMAN	4510000	P0DMV8|HS71A_HUMAN	39800000
P45877|PPIC_HUMAN	12900000	Q9NRW3|ABC3C_HUMAN	39500000
P42677|RS27_HUMAN	32700000	P04632|CPNS1_HUMAN	39200000
Q9UBQ5|EIF3K_HUMAN	22600000	P09429|HMGB1_HUMAN	38900000
P52294|IMA5_HUMAN	17200000	P61026|RAB10_HUMAN	38400000
P12109|CO6A1_HUMAN	27000000	P62861|RS30_HUMAN	38400000
P31948|STIP1_HUMAN	20200000	P33778|H2B1B_HUMAN	37800000
P48444|COPD_HUMAN	11500000	P22314|UBA1_HUMAN	37700000
P47755|CAZA2_HUMAN	5830000	P02768|ALBU_HUMAN	37600000
P30050|RL12_HUMAN	32000000	P06396|GELS_HUMAN	37500000
P10620|MGST1_HUMAN	13000000	O15371|EIF3D_HUMAN	37500000
P40227|TCPZ_HUMAN	16100000	Q01085|TIAR_HUMAN	37200000
Q9HDC9|APMAP_HUMAN	6800000	P30533|AMRP_HUMAN	37100000
Q9UMS6|SYNP2_HUMAN	63400000	P07858|CATB_HUMAN	36600000
P00441|SODC_HUMAN	33800000	P11766|ADHX_HUMAN	36600000
P08708|RS17_HUMAN	32700000	P63000|RAC1_HUMAN	36100000
P62913|RL11_HUMAN	37000000	O60888|CUTA_HUMAN	36100000
P52272|HNRPM_HUMAN	15400000	P63220|RS21_HUMAN	35900000
P62888|RL30_HUMAN	26600000	P60059|SC61G_HUMAN	35800000
P60033|CD81_HUMAN	10100000	A2NJV5|KV229_HUMAN	35500000
P27816|MAP4_HUMAN	9890000	P15311|EZRI_HUMAN	35200000
P62269|RS18_HUMAN	58400000	P13674|P4HA1_HUMAN	35000000
P61019|RAB2A_HUMAN	18000000	Q96EP5|DAZP1_HUMAN	34600000
Q15365|PCBP1_HUMAN	28900000	Q99536|VAT1_HUMAN	34600000
P47756|CAPZB_HUMAN	24500000	P35237|SPB6_HUMAN	34000000
P13987|CD59_HUMAN	33200000	P17812|PYRG1_HUMAN	33900000
Q07954|LRP1_HUMAN	11400000	P0DOX8|IGL1_HUMAN	33900000
Q8WUM4|PDC6I_HUMAN	9130000	P05141|ADT2_HUMAN	33700000
P21964|COMT_HUMAN	10200000	Q92572|AP3S1_HUMAN	33400000
Q9BZZ5|API5_HUMAN	14200000	Q04917|1433F_HUMAN	33400000
Q13151|ROA0_HUMAN	44300000	P60953|CDC42_HUMAN	33200000
P08133|ANXA6_HUMAN	12200000	P21266|GSTM3_HUMAN	32900000
P30040|ERP29_HUMAN	25600000	P01706|LV211_HUMAN	32500000
P07686|HEXB_HUMAN	17900000	Q9UHV9|PFD2_HUMAN	32200000
Q9H2U1|DHX36_HUMAN	7710000	P14174|MIF_HUMAN	32000000
P19623|SPEE_HUMAN	14800000	Q9NRX4|PHP14_HUMAN	31200000
P63244|RACK1_HUMAN	13500000	P62308|RUXG_HUMAN	31200000
P19338|NUCL_HUMAN	9010000	P06703|S10A6_HUMAN	30900000
Q13308|PTK7_HUMAN	10000000	Q9Y490|TLN1_HUMAN	30800000
O75165|DJC13_HUMAN	10400000	P53396|ACLY_HUMAN	30700000
Q14019|COTL1_HUMAN	22700000	Q8WWM7|ATX2L_HUMAN	30600000
P46783|RS10_HUMAN	29400000	P31150|GDIA_HUMAN	30300000
P05387|RLA2_HUMAN	12000000	P35241|RADI_HUMAN	30200000
Q92900|RENT1_HUMAN	17400000	Q14240|IF4A2_HUMAN	30100000
Q06210|GFPT1_HUMAN	14200000	Q00577|PURA_HUMAN	29700000
Q9NR12|PDLI7_HUMAN	15300000	Q15654|TRIP6_HUMAN	29700000
P99999|CYC_HUMAN	10100000	P09486|SPRC_HUMAN	29600000
P33176|KINH_HUMAN	3440000	P55209|NP1L1_HUMAN	29000000
P24534|EF1B_HUMAN	28000000	Q9UBP9|GULP1_HUMAN	28900000
Q14155|ARHG7_HUMAN	23900000	Q14914|PTGR1_HUMAN	28600000
P15121|ALDR_HUMAN	15300000	O75368|SH3L1_HUMAN	28300000
Q9P0K7|RAI14_HUMAN	3540000	P02656|APOC3_HUMAN	28300000
P62249|RS16_HUMAN	57900000	Q04760|LGUL_HUMAN	28000000
O94979|SC31A_HUMAN	17800000	P02452|CO1A1_HUMAN	28000000
Q99700|ATX2_HUMAN	12900000	P51114|FXR1_HUMAN	27900000
P39019|RS19_HUMAN	19100000	Q00325|MPCP_HUMAN	27600000
P21266|GSTM3_HUMAN	25300000	Q9UBX5|FBLN5_HUMAN	27500000
Q9NQI0|DDX4_HUMAN	54500000	P30153|2AAA_HUMAN	27300000
P51571|SSRD_HUMAN	10100000	P13797|PLST_HUMAN	27100000
Q86VP6|CAND1_HUMAN	3560000	Q15717|ELAV1_HUMAN	27100000
Q15678|PTN14_HUMAN	13500000	Q92567|F168A_HUMAN	27000000
P49257|LMAN1_HUMAN	30600000	P04439|HLAA_HUMAN	26900000
Q96AG4|LRC59_HUMAN	18800000	Q9UBS4|DJB11_HUMAN	26800000
Q9HCU0|CD248_HUMAN	38300000	P40429|RL13A_HUMAN	25800000
P35754|GLRX1_HUMAN	34200000	P14678|RSMB_HUMAN	25700000
P83731|RL24_HUMAN	10200000	O00483|NDUA4_HUMAN	25700000
P07384|CAN1_HUMAN	11900000	Q9UBI6|GBG12_HUMAN	25500000
P32969|RL9_HUMAN	12300000	P20908|CO5A1_HUMAN	25300000
P23526|SAHH_HUMAN	9140000	P35568|IRS1_HUMAN	25100000
Q14914|PTGR1_HUMAN	8790000	Q99613|EIF3C_HUMAN	25000000
Q76M96|CCD80_HUMAN	3030000	P46940|IQGA1_HUMAN	25000000
Q09666|AHNK_HUMAN	3590000	Q9H2U1|DHX36_HUMAN	24900000
P04080|CYTB_HUMAN	18800000	Q02809|PLOD1_HUMAN	24800000
P61163|ACTZ_HUMAN	13100000	P13667|PDIA4_HUMAN	24600000
P06310|KV230_HUMAN	10000000	P12956|XRCC6_HUMAN	24600000
P01780|HV307_HUMAN	13800000	Q15436|SC23A_HUMAN	24500000
O43251|RFOX2_HUMAN	7900000	Q15637|SF01_HUMAN	24400000
O75368|SH3L1_HUMAN	7080000	P21964|COMT_HUMAN	24300000
P09619|PGFRB_HUMAN	2200000	P01861|IGHG4_HUMAN	24000000
P56134|ATPK_HUMAN	4990000	P30048|PRDX3_HUMAN	23700000
P63010|AP2B1_HUMAN	8260000	Q8NFW8|NEUA_HUMAN	23700000
P61160|ARP2_HUMAN	11900000	O00151|PDLI1_HUMAN	23600000
P01344|IGF2_HUMAN	15700000	O75915|PRAF3_HUMAN	23600000
Q6NYC8|PPR18_HUMAN	13800000	Q9Y3B3|TMED7_HUMAN	23500000
Q9Y4G6|TLN2_HUMAN	1360000	P47914|RL29_HUMAN	23200000
P49419|AL7A1_HUMAN	4860000	Q9NYL4|FKB11_HUMAN	23200000
P50552|VASP_HUMAN	3630000	P28066|PSA5_HUMAN	23000000
P21980|TGM2_HUMAN	9130000	Q12906|ILF3_HUMAN	23000000
P27635|RL10_HUMAN	11300000	O94973|AP2A2_HUMAN	22900000
O00264|PGRC1_HUMAN	8790000	O95793|STAU1_HUMAN	22600000
Q9NZI8|IF2B1_HUMAN	5030000	Q15434|RBMS2_HUMAN	22400000
A0A0J9YX35|HV64D_HUMAN	14700000	Q96AC1|FERM2_HUMAN	22400000
Q01085|TIAR_HUMAN	7570000	P13726|TF_HUMAN	22200000
P08962|CD63_HUMAN	29200000	P10644|KAP0_HUMAN	21800000
P80303|NUCB2_HUMAN	8070000	Q16181|SEPT7_HUMAN	21800000
P40261|NNMT_HUMAN	10700000	O15173|PGRC2_HUMAN	21700000
Q12907|LMAN2_HUMAN	13300000	Q13242|SRSF9_HUMAN	21700000
P04632|CPNS1_HUMAN	9500000	P19623|SPEE_HUMAN	21600000
Q9NQC3|RTN4_HUMAN	17300000	Q02878|RL6_HUMAN	21600000
P08195|4F2_HUMAN	6990000	P36542|ATPG_HUMAN	21500000
P43307|SSRA_HUMAN	18000000	P61019|RAB2A_HUMAN	21400000
Q9BZF9|UACA_HUMAN	14200000	P84103|SRSF3_HUMAN	21400000
P00505|AATM_HUMAN	14900000	P61769|B2MG_HUMAN	21400000
P17252|KPCA_HUMAN	3710000	P06454|PTMA_HUMAN	21300000
P13693|TCTP_HUMAN	25200000	P62942|FKB1A_HUMAN	21100000
O94929|ABLM3_HUMAN	4800000	O94832|MYO1D_HUMAN	20900000
P62750|RL23A_HUMAN	13800000	P08123|CO1A2_HUMAN	20800000
P15153|RAC2_HUMAN	29300000	O43390|HNRPR_HUMAN	20800000
P30048|PRDX3_HUMAN	14200000	P04844|RPN2_HUMAN	20600000
P10321|HLAC_HUMAN	4900000	P12268|IMDH2_HUMAN	20300000
Q6EMK4|VASN_HUMAN	3560000	P27658|CO8A1_HUMAN	20100000
P12956|XRCC6_HUMAN	5570000	P23219|PGH1_HUMAN	20000000
P16989|YBOX3_HUMAN	3140000	O95340|PAPS2_HUMAN	20000000
Q9H299|SH3L3_HUMAN	26800000	Q9NZI8|IF2B1_HUMAN	20000000
Q9NVA2|SEP11_HUMAN	16000000	Q6UN15|FIP1_HUMAN	19900000
P62873|GBB1_HUMAN	4610000	O00442|RTCA_HUMAN	19900000
Q14161|GIT2_HUMAN	2520000	P29279|CCN2_HUMAN	19900000
Q9BVK6|TMED9_HUMAN	17400000	P30040|ERP29_HUMAN	19400000
Q9NYU2|UGGG1_HUMAN	23000000	Q8IVM0|CCD50_HUMAN	19400000
Q9NVD7|PARVA_HUMAN	3760000	Q15056|IF4H_HUMAN	19400000
Q9Y285|SYFA_HUMAN	3510000	P10620|MGST1_HUMAN	19300000
P63173|RL38_HUMAN	23700000	P68402|PA1B2_HUMAN	19000000
P07814|SYEP_HUMAN	2740000	P47756|CAPZB_HUMAN	18800000
Q13418|ILK_HUMAN	8770000	P01703|LV140_HUMAN	18800000
P35268|RL22_HUMAN	21100000	P51572|BAP31_HUMAN	18700000
Q9UBP9|GULP1_HUMAN	11900000	Q9Y2B0|CNPY2_HUMAN	18600000
Q15758|AAAT_HUMAN	4500000	P62304|RUXE_HUMAN	18600000
P31939|PUR9_HUMAN	7080000	Q99700|ATX2_HUMAN	18500000
O43795|MYO1B_HUMAN	6060000	Q5VW36|FOCAD_HUMAN	18400000
P42785|PCP_HUMAN	9020000	Q9HAU0|PKHA5_HUMAN	18300000
P48634|PRC2A_HUMAN	1230000	Q6Y7W6|GGYF2_HUMAN	18200000
Q969X5|ERGI1_HUMAN	5840000	O95819|M4K4_HUMAN	18200000
Q3MHD2|LSM12_HUMAN	12800000	P41250|GARS_HUMAN	18200000
P23381|SYWC_HUMAN	13900000	P05556|ITB1_HUMAN	18000000
Q15654|TRIP6_HUMAN	7840000	P07686|HEXB_HUMAN	17900000
P62633|CNBP_HUMAN	7840000	P10809|CH60_HUMAN	17900000
P61088|UBE2N_HUMAN	9440000	P17987|TCPA_HUMAN	17900000
P15144|AMPN_HUMAN	5160000	P11279|LAMP1_HUMAN	17800000
O15145|ARPC3_HUMAN	5340000	Q9Y265|RUVB1_HUMAN	17700000
P10644|KAP0_HUMAN	22300000	Q9NVA2|SEP11_HUMAN	17000000
P62491|RB11A_HUMAN	15200000	Q15293|RCN1_HUMAN	17000000
P61769|B2MG_HUMAN	11300000	Q13418|ILK_HUMAN	16900000
Q12797|ASPH_HUMAN	4850000	P08962|CD63_HUMAN	16900000
O00151|PDLI1_HUMAN	6520000	O15260|SURF4_HUMAN	16800000
O75915|PRAF3_HUMAN	8590000	Q3MHD2|LSM12_HUMAN	16800000
Q5T6F2|UBAP2_HUMAN	5390000	P40227|TCPZ_HUMAN	16700000
P48735|IDHP_HUMAN	4390000	P08134|RHOC_HUMAN	16700000
P51572|BAP31_HUMAN	9960000	P62314|SMD1_HUMAN	16500000
P09525|ANXA4_HUMAN	2450000	Q9UI30|TR112_HUMAN	16400000
Q9NR31|SAR1A_HUMAN	13600000	P51571|SSRD_HUMAN	16200000
P05198|IF2A_HUMAN	10400000	Q9NR12|PDLI7_HUMAN	16200000
Q9NTK5|OLA1_HUMAN	6840000	Q14315|FLNC_HUMAN	16100000
P41252|SYIC_HUMAN	2640000	O15027|SC16A_HUMAN	16100000
O15143|ARC1B_HUMAN	4470000	Q6PKG0|LARP1_HUMAN	16100000
Q96FW1|OTUB1_HUMAN	12300000	Q9UMS6|SYNP2_HUMAN	16000000
Q15717|ELAV1_HUMAN	7390000	P27824|CALX_HUMAN	15900000
P17987|TCPA_HUMAN	17100000	O14773|TPP1_HUMAN	15900000
P00325|ADH1B_HUMAN	7260000	Q9NZN4|EHD2_HUMAN	15800000
Q9BQ04|RBM4B_HUMAN	4790000	Q14155|ARHG7_HUMAN	15800000
P36957|ODO2_HUMAN	2770000	P50991|TCPD_HUMAN	15700000
P10768|ESTD_HUMAN	5790000	Q12849|GRSF1_HUMAN	15700000
P35606|COPB2_HUMAN	9840000	O43776|SYNC_HUMAN	15700000
O75874|IDHC_HUMAN	16400000	P49368|TCPG_HUMAN	15600000
Q9Y3F4|STRAP_HUMAN	7200000	Q5JVS0|HABP4_HUMAN	15500000
Q6PKG0|LARP1_HUMAN	2800000	Q9H0B8|CRLD2_HUMAN	15400000
Q9Y383|LC7L2_HUMAN	3890000	Q7KZF4|SND1_HUMAN	15300000
O75396|SC22B_HUMAN	13500000	P53007|TXTP_HUMAN	15200000
P49189|AL9A1_HUMAN	4840000	Q9Y295|DRG1_HUMAN	15100000
P54136|SYRC_HUMAN	3150000	O95299|NDUAA_HUMAN	15100000
Q15404|RSU1_HUMAN	7720000	Q9Y5X1|SNX9_HUMAN	14900000
Q92997|DVL3_HUMAN	5940000	P29966|MARCS_HUMAN	14700000
Q13188|STK3_HUMAN	4040000	P60033|CD81_HUMAN	14700000
O60763|USO1_HUMAN	7880000	P40261|NNMT_HUMAN	14600000
P20810|ICAL_HUMAN	5400000	Q99623|PHB2_HUMAN	14600000
Q12905|ILF2_HUMAN	6240000	P35080|PROF2_HUMAN	14600000
Q9Y3B3|TMED7_HUMAN	8260000	Q9Y3E0|GOT1B_HUMAN	14600000
P13010|XRCC5_HUMAN	5990000	P02794|FRIH_HUMAN	14500000
O60493|SNX3_HUMAN	8660000	O75347|TBCA_HUMAN	14500000
P25786|PSA1_HUMAN	4920000	P35232|PHB_HUMAN	14400000
P11766|ADHX_HUMAN	18100000	Q14019|COTL1_HUMAN	14400000
Q06323|PSME1_HUMAN	13300000	P09936|UCHL1_HUMAN	14200000
P27658|CO8A1_HUMAN	19600000	Q12965|MYO1E_HUMAN	14200000
O15260|SURF4_HUMAN	23900000	Q00610|CLH1_HUMAN	14000000
O95299|NDUAA_HUMAN	6830000	O75165|DJC13_HUMAN	14000000
P61604|CH10_HUMAN	5030000	Q05707|COEA1_HUMAN	13900000
P04040|CATA_HUMAN	5240000	P39060|COIA1_HUMAN	13900000
Q9UBV8|PEF1_HUMAN	3430000	Q92900|RENT1_HUMAN	13800000
Q9NSY1|BMP2K_HUMAN	6410000	Q96EK7|F120B_HUMAN	13800000
P62879|GBB2_HUMAN	6640000	Q6UUV7|CRTC3_HUMAN	13700000
P22234|PUR6_HUMAN	1470000	O95429|BAG4_HUMAN	13500000
Q8IZP2|ST134_HUMAN	8970000	Q06210|GFPT1_HUMAN	13400000
O60573|IF4E2_HUMAN	9060000	P14314|GLU2B_HUMAN	13400000
P34897|GLYM_HUMAN	4800000	Q99832|TCPH_HUMAN	13400000
Q9Y265|RUVB1_HUMAN	1550000	O43175|SERA_HUMAN	13400000
Q02818|NUCB1_HUMAN	12700000	Q13188|STK3_HUMAN	13300000
P40121|CAPG_HUMAN	565000	P51116|FXR2_HUMAN	13300000
P02795|MT2_HUMAN	5670000	O75718|CRTAP_HUMAN	13300000
Q96HE7|ERO1A_HUMAN	3540000	P00367|DHE3_HUMAN	13200000
Q9Y4H2|IRS2_HUMAN	782000	Q6UXN9|WDR82_HUMAN	13100000
P31040|SDHA_HUMAN	17000000	P36578|RL4_HUMAN	13100000
O14579|COPE_HUMAN	1570000	P62873|GBB1_HUMAN	13100000
Q92973|TNPO1_HUMAN	1890000	Q12904|AIMP1_HUMAN	13000000
Q13200|PSMD2_HUMAN	8110000	P29692|EF1D_HUMAN	13000000
A0A0C4DH68|KV224_HUMAN	55100000	Q8NBJ7|SUMF2_HUMAN	12900000
P15586|GNS_HUMAN	21700000	Q02978|M2OM_HUMAN	12900000
P36542|ATPG_HUMAN	7820000	P60900|PSA6_HUMAN	12800000
O95302|FKBP9_HUMAN	10300000	P61619|S61A1_HUMAN	12800000
P78344|IF4G2_HUMAN	2770000	P06748|NPM_HUMAN	12800000
O00231|PSD11_HUMAN	3950000	P49720|PSB3_HUMAN	12700000
P62244|RS15A_HUMAN	14700000	Q15014|MO4L2_HUMAN	12700000
Q9UBG0|MRC2_HUMAN	3860000	P16949|STMN1_HUMAN	12600000
P0DOX8|IGL1_HUMAN	185000000	Q9H009|NACA2_HUMAN	12600000
O43399|TPD54_HUMAN	5210000	Q96FW1|OTUB1_HUMAN	12400000
P42766|RL35_HUMAN	1100000	O14880|MGST3_HUMAN	12300000
Q99832|TCPH_HUMAN	8690000	Q15369|ELOC_HUMAN	12300000
P31483|TIA1_HUMAN	1010000	P36405|ARL3_HUMAN	12100000
P67775|PP2AA_HUMAN	4770000	Q16629|SRSF7_HUMAN	12100000
Q86XP3|DDX42_HUMAN	14600000	Q9UBQ7|GRHPR_HUMAN	12000000
Q04446|GLGB_HUMAN	6810000	Q99715|COCA1_HUMAN	12000000
Q99460|PSMD1_HUMAN	1540000	Q04637|IF4G1_HUMAN	11900000
O95479|G6PE_HUMAN	749000	Q7Z478|DHX29_HUMAN	11900000
Q13724|MOGS_HUMAN	882000	P27816|MAP4_HUMAN	11800000
O15144|ARPC2_HUMAN	11100000	Q9H0D6|XRN2_HUMAN	11800000
P62942|FKB1A_HUMAN	5060000	O60841|IF2P_HUMAN	11700000
P35221|CTNA1_HUMAN	921000	P13010|XRCC5_HUMAN	11700000
A0A075B6S5|KV127_HUMAN	80600000	O14617|AP3D1_HUMAN	11700000
P62277|RS13_HUMAN	5710000	P48643|TCPE_HUMAN	11700000
P06737|PYGL_HUMAN	13000000	P08133|ANXA6_HUMAN	11600000
P21796|VDAC1_HUMAN	6110000	Q14554|PDIA5_HUMAN	11500000
Q6ZUT6|CCD9B_HUMAN	5620000	P21980|TGM2_HUMAN	11500000
Q00325|MPCP_HUMAN	15000000	P06744|G6PI_HUMAN	11500000
P62195|PRS8_HUMAN	2850000	P61163|ACTZ_HUMAN	11500000
P10155|RO60_HUMAN	6170000	P62834|RAP1A_HUMAN	11400000
Q8IVL6|P3H3_HUMAN	5410000	P15121|ALDR_HUMAN	11300000
Q9UHD8|SEPT9_HUMAN	8180000	P28482|MK01_HUMAN	11200000
Q9UNL2|SSRG_HUMAN	2930000	Q9UKD2|MRT4_HUMAN	11200000
P40123|CAP2_HUMAN	509000	Q9BQ67|GRWD1_HUMAN	11100000
Q9BZL4|PP12C_HUMAN	10200000	O75821|EIF3G_HUMAN	11100000
Q03135|CAV1_HUMAN	45300000	P01893|HLAH_HUMAN	11000000
Q7KZF4|SND1_HUMAN	4030000	P55084|ECHB_HUMAN	10800000
Q53GQ0|DHB12_HUMAN	1780000	Q9UNL2|SSRG_HUMAN	10800000
P34932|HSP74_HUMAN	2470000	P38159|RBMX_HUMAN	10800000
Q9BTL3|RAMAC_HUMAN	7360000	P45877|PPIC_HUMAN	10700000
Q14108|SCRB2_HUMAN	3640000	Q15185|TEBP_HUMAN	10700000
P08648|ITA5_HUMAN	7260000	P47813|IF1AX_HUMAN	10700000
Q16643|DREB_HUMAN	1630000	Q9BRA2|TXD17_HUMAN	10700000
Q4V9L6|TM119_HUMAN	656000	P21741|MK_HUMAN	10600000
O60488|ACSL4_HUMAN	0	O60762|DPM1_HUMAN	10600000
P05386|RLA1_HUMAN	19700000	Q13445|TMED1_HUMAN	10600000
Q93084|AT2A3_HUMAN	6060000	P62805|H4_HUMAN	10300000
P16930|FAAA_HUMAN	3160000	P01624|KV315_HUMAN	10300000
Q13557|KCC2D_HUMAN	7290000	Q13219|PAPP1_HUMAN	10300000
Q96C19|EFHD2_HUMAN	382000	Q8WX93|PALLD_HUMAN	10300000
O95336|6PGL_HUMAN	9820000	Q9BZF9|UACA_HUMAN	10200000
P18124|RL7_HUMAN	5000000	Q00341|VIGLN_HUMAN	9950000
P28066|PSA5_HUMAN	13500000	Q96PK6|RBM14_HUMAN	9920000
P04179|SODM_HUMAN	3840000	P01860|IGHG3_HUMAN	9920000
Q8NHP1|ARK74_HUMAN	3970000	Q71RC2|LARP4_HUMAN	9890000
Q00537|CDK17_HUMAN	2050000	P07384|CAN1_HUMAN	9870000
P14174|MIF_HUMAN	40800000	O00410|IPO5_HUMAN	9820000
P61619|S61A1_HUMAN	6230000	Q08431|MFGM_HUMAN	9810000
P46778|RL21_HUMAN	9910000	O95573|ACSL3_HUMAN	9620000
Q15185|TEBP_HUMAN	6140000	O75874|IDHC_HUMAN	9550000
Q5CZC0|FSIP2_HUMAN	933000	Q9H0U3|MAGT1_HUMAN	9450000
Q9NZM1|MYOF_HUMAN	10900000	Q9NTK5|OLA1_HUMAN	9400000
Q9BRA2|TXD17_HUMAN	7380000	P24752|THIL_HUMAN	9350000
P28161|GSTM2_HUMAN	2860000	Q9BPZ7|SIN1_HUMAN	9340000
P17980|PRS6A_HUMAN	2070000	P47755|CAZA2_HUMAN	9300000
P61026|RAB10_HUMAN	4040000	Q99733|NP1L4_HUMAN	9270000
P68402|PA1B2_HUMAN	6520000	O75131|CPNE3_HUMAN	9210000
P49720|PSB3_HUMAN	2360000	P37837|TALDO_HUMAN	9070000
P12273|PIP_HUMAN	2610000	P62633|CNBP_HUMAN	8920000
P26373|RL13_HUMAN	2260000	Q53GQ0|DHB12_HUMAN	8850000
P07954|FUMH_HUMAN	3800000	Q96GY0|ZC21A_HUMAN	8800000
O14617|AP3D1_HUMAN	2380000	P00568|KAD1_HUMAN	8760000
P68036|UB2L3_HUMAN	10900000	O15144|ARPC2_HUMAN	8750000
Q15424|SAFB1_HUMAN	5870000	Q13243|SRSF5_HUMAN	8710000
P62314|SMD1_HUMAN	3110000	P09012|SNRPA_HUMAN	8700000
Q92882|OSTF1_HUMAN	832000	Q06323|PSME1_HUMAN	8700000
Q9P0L0|VAPA_HUMAN	3450000	Q13442|HAP28_HUMAN	8600000
P06865|HEXA_HUMAN	5740000	P01714|LV319_HUMAN	8600000
P62834|RAP1A_HUMAN	37300000	P62318|SMD3_HUMAN	8540000
P22307|SCP2_HUMAN	7220000	P50461|CSRP3_HUMAN	8520000
P24539|AT5F1_HUMAN	2040000	Q14257|RCN2_HUMAN	8430000
Q9UIJ7|KAD3_HUMAN	2040000	A0A075B6I0|LV861_HUMAN	8390000
O75947|ATP5H_HUMAN	4770000	P11233|RALA_HUMAN	8330000
O95340|PAPS2_HUMAN	2450000	Q86VP6|CAND1_HUMAN	8300000
Q92567|F168A_HUMAN	22100000	Q7Z2W4|ZCCHV_HUMAN	8300000
P11586|C1TC_HUMAN	20200000	Q14974|IMB1_HUMAN	8290000
Q13155|AIMP2_HUMAN	2210000	P43243|MATR3_HUMAN	8220000
P28845|DHI1_HUMAN	3360000	P11216|PYGB_HUMAN	8170000
O95782|AP2A1_HUMAN	2700000	Q8N1N4|K2C78_HUMAN	8130000
Q9UH99|SUN2_HUMAN	948000	Q8TCJ2|STT3B_HUMAN	8090000
O00232|PSD12_HUMAN	2270000	O94979|SC31A_HUMAN	8050000
Q8WV24|PHLA1_HUMAN	11800000	O60664|PLIN3_HUMAN	8030000
Q13404|UB2V1_HUMAN	5960000	Q14814|MEF2D_HUMAN	8020000
Q9UBU9|NXF1_HUMAN	782000	Q9H089|LSG1_HUMAN	7910000
P08237|PFKAM_HUMAN	1220000	Q8TAT6|NPL4_HUMAN	7870000
O43920|NDUS5_HUMAN	5100000	P49591|SYSC_HUMAN	7830000
Q92572|AP3S1_HUMAN	2410000	Q86XZ4|SPAS2_HUMAN	7790000
P46977|STT3A_HUMAN	4950000	O60684|IMA7_HUMAN	7740000
P26885|FKBP2_HUMAN	4790000	Q9Y617|SERC_HUMAN	7680000
Q9NR45|SIAS_HUMAN	4270000	Q8IUX4|ABC3F_HUMAN	7670000
P62191|PRS4_HUMAN	3390000	Q9NVD7|PARVA_HUMAN	7550000
Q15046|SYK_HUMAN	825000	P26368|U2AF2_HUMAN	7490000
P62081|RS7_HUMAN	2350000	P23381|SYWC_HUMAN	7470000
P62851|RS25_HUMAN	28400000	P51148|RAB5C_HUMAN	7440000
P58546|MTPN_HUMAN	6910000	Q9UKU9|ANGL2_HUMAN	7430000
Q96GY0|ZC21A_HUMAN	1030000	P30084|ECHM_HUMAN	7380000
Q8NBJ7|SUMF2_HUMAN	3840000	P49189|AL9A1_HUMAN	7360000
P50995|ANX11_HUMAN	345000	Q9UM00|TMCO1_HUMAN	7360000
Q99538|LGMN_HUMAN	2440000	Q01081|U2AF1_HUMAN	7340000
P54577|SYYC_HUMAN	1560000	Q9P0L0|VAPA_HUMAN	7060000
Q71RC2|LARP4_HUMAN	1930000	P02511|CRYAB_HUMAN	7060000
Q969V3|NCLN_HUMAN	1630000	Q969X5|ERGI1_HUMAN	7020000
P50914|RL14_HUMAN	5730000	P04179|SODM_HUMAN	6990000
Q15836|VAMP3_HUMAN	5390000	P31948|STIP1_HUMAN	6800000
P39656|OST48_HUMAN	5440000	P62491|RB11A_HUMAN	6800000
P35080|PROF2_HUMAN	12200000	Q8N0U8|VKORL_HUMAN	6780000
P62906|RL10A_HUMAN	15000000	Q9NR31|SAR1A_HUMAN	6730000
Q86UK7|ZN598_HUMAN	768000	Q99470|SDF2_HUMAN	6660000
P17936|IBP3_HUMAN	2760000	O15143|ARC1B_HUMAN	6630000
P06703|S10A6_HUMAN	103000000	Q12907|LMAN2_HUMAN	6620000
P55854|SUMO3_HUMAN	28200000	P21246|PTN_HUMAN	6620000
Q9HCD6|TANC2_HUMAN	2290000	O14818|PSA7_HUMAN	6610000
P22102|PUR2_HUMAN	1100000	A0A0C4DH31|HV118_HUMAN	6570000
Q15819|UB2V2_HUMAN	3690000	P01742|HV169_HUMAN	6480000
P04216|THY1_HUMAN	2770000	P49750|YLPM1_HUMAN	6470000
Q9UJU6|DBNL_HUMAN	28200000	Q8WWI1|LMO7_HUMAN	6430000
Q9HCE1|MOV10_HUMAN	1090000	Q9NQC3|RTN4_HUMAN	6330000
O75569|PRKRA_HUMAN	1670000	Q9UKV8|AGO2_HUMAN	6310000
P16949|STMN1_HUMAN	5940000	Q8IWU6|SULF1_HUMAN	6280000
Q8WUF5|IASPP_HUMAN	1670000	P33176|KINH_HUMAN	6260000
P12955|PEPD_HUMAN	2790000	Q9Y678|COPG1_HUMAN	6240000
Q12792|TWF1_HUMAN	4620000	Q15678|PTN14_HUMAN	6220000
Q9Y3B8|ORN_HUMAN	1930000	P53618|COPB_HUMAN	6220000
A0A0B4J1V0|HV315_HUMAN	9370000	Q92626|PXDN_HUMAN	6150000
P38646|GRP75_HUMAN	6260000	Q9Y6C2|EMIL1_HUMAN	6130000
Q9BPZ7|SIN1_HUMAN	615000	P40939|ECHA_HUMAN	6070000
Q9ULV4|COR1C_HUMAN	5570000	O94929|ABLM3_HUMAN	6050000
P25788|PSA3_HUMAN	4620000	Q16666|IF16_HUMAN	6040000
P48556|PSMD8_HUMAN	6290000	P38646|GRP75_HUMAN	5970000
P30046|DOPD_HUMAN	5320000	P28799|GRN_HUMAN	5970000
Q9BYT8|NEUL_HUMAN	546000	Q7Z417|NUFP2_HUMAN	5960000
Q9H173|SIL1_HUMAN	1430000	P78344|IF4G2_HUMAN	5920000
O95671|ASML_HUMAN	597000	P29558|RBMS1_HUMAN	5920000
P01703|LV140_HUMAN	37300000	Q9NQW7|XPP1_HUMAN	5890000
Q99873|ANM1_HUMAN	3850000	Q99729|ROAA_HUMAN	5870000
P00492|HPRT_HUMAN	1680000	Q86UE4|LYRIC_HUMAN	5860000
A0A0A0MS14|HV145_HUMAN	70400000	Q9NVI7|ATD3A_HUMAN	5820000
P13804|ETFA_HUMAN	2280000	Q9P2N5|RBM27_HUMAN	5790000
P43686|PRS6B_HUMAN	707000	Q14161|GIT2_HUMAN	5750000
Q9H8S9|MOB1A_HUMAN	1650000	P61160|ARP2_HUMAN	5710000
O00154|BACH_HUMAN	5440000	Q9H0G5|NSRP1_HUMAN	5680000
Q5VW36|FOCAD_HUMAN	906000	P31483|TIA1_HUMAN	5610000
Q8N3C0|ASCC3_HUMAN	568000	P60891|PRPS1_HUMAN	5610000
Q15274|NADC_HUMAN	951000	P43034|LIS1_HUMAN	5580000
Q9NP79|VTA1_HUMAN	3210000	P51665|PSMD7_HUMAN	5570000
Q9NP61|ARFG3_HUMAN	1390000	P50990|TCPQ_HUMAN	5550000
P54709|AT1B3_HUMAN	4830000	P43307|SSRA_HUMAN	5530000
P36871|PGM1_HUMAN	3870000	P21912|SDHB_HUMAN	5530000
P62861|RS30_HUMAN	5930000	P36871|PGM1_HUMAN	5460000
O14980|XPO1_HUMAN	1260000	P28845|DHI1_HUMAN	5400000
Q9Y3E5|PTH2_HUMAN	1060000	Q14532|K1H2_HUMAN	5330000
O75340|PDCD6_HUMAN	1410000	P43686|PRS6B_HUMAN	5320000
Q13492|PICAL_HUMAN	3390000	P48444|COPD_HUMAN	5280000
Q9Y6E2|BZW2_HUMAN	1370000	Q8TED1|GPX8_HUMAN	5280000
A0A0C4DH31|HV118_HUMAN	28300000	Q9NXH8|TOR4A_HUMAN	5240000
Q8IVM0|CCD50_HUMAN	4750000	P62995|TRA2B_HUMAN	5210000
O76024|WFS1_HUMAN	595000	P13804|ETFA_HUMAN	5210000
Q14956|GPNMB_HUMAN	4840000	Q9H8S9|MOB1A_HUMAN	5180000
O00203|AP3B1_HUMAN	1040000	Q16270|IBP7_HUMAN	5110000
P46821|MAP1B_HUMAN	3110000	P53597|SUCA_HUMAN	5090000
Q9UKK9|NUDT5_HUMAN	667000	Q9H7E9|CH033_HUMAN	5070000
Q86SQ0|PHLB2_HUMAN	4760000	Q07021|C1QBP_HUMAN	5060000
Q16270|IBP7_HUMAN	2640000	Q96IU4|ABHEB_HUMAN	4970000
O75116|ROCK2_HUMAN	1620000	P29372|3MG_HUMAN	4940000
Q99623|PHB2_HUMAN	3220000	O43251|RFOX2_HUMAN	4940000
P30408|T4S1_HUMAN	2380000	P49721|PSB2_HUMAN	4930000
Q96HC4|PDLI5_HUMAN	1770000	Q00765|REEP5_HUMAN	4930000
P62847|RS24_HUMAN	2920000	O43399|TPD54_HUMAN	4920000
P35520|CBS_HUMAN	1130000	P35555|FBN1_HUMAN	4920000
P28482|MK01_HUMAN	1430000	P49327|FAS_HUMAN	4870000
O95373|IPO7_HUMAN	0	Q5JSZ5|PRC2B_HUMAN	4870000
P62304|RUXE_HUMAN	2290000	Q32P28|P3H1_HUMAN	4850000
Q6UUV7|CRTC3_HUMAN	836000	Q13724|MOGS_HUMAN	4820000
Q5D862|FILA2_HUMAN	1270000	Q15020|SART3_HUMAN	4820000
P19525|E2AK2_HUMAN	355000	Q9Y4L1|HYOU1_HUMAN	4760000
Q1KMD3|HNRL2_HUMAN	4460000	Q5T6F2|UBAP2_HUMAN	4740000
P60866|RS20_HUMAN	10400000	Q96AE4|FUBP1_HUMAN	4740000
P00390|GSHR_HUMAN	2860000	O15234|CASC3_HUMAN	4690000
P35318|ADML_HUMAN	593000	P08195|4F2_HUMAN	4690000
P36578|RL4_HUMAN	2840000	Q96QK1|VPS35_HUMAN	4680000
Q16543|CDC37_HUMAN	4790000	Q9UHG3|PCYOX_HUMAN	4680000
P01889|HLAB_HUMAN	1750000	P31040|SDHA_HUMAN	4650000
Q6N022|TEN4_HUMAN	2160000	P07814|SYEP_HUMAN	4560000
Q13813|SPTN1_HUMAN	1360000	O00178|GTPB1_HUMAN	4540000
P58012|FOXL2_HUMAN	841000	P54136|SYRC_HUMAN	4530000
P17612|KAPCA_HUMAN	539000	Q14195|DPYL3_HUMAN	4530000
H7BZ55|CRCC2_HUMAN	9370000	Q14108|SCRB2_HUMAN	4490000
Q9BZK3|NACP4_HUMAN	4000000	O60524|NEMF_HUMAN	4430000
Q9NUQ6|SPS2L_HUMAN	5020000	O43143|DHX15_HUMAN	4390000
P13473|LAMP2_HUMAN	1640000	Q9BRZ2|TRI56_HUMAN	4370000
Q9NYL4|FKB11_HUMAN	1990000	Q9Y3F4|STRAP_HUMAN	4350000
A0A075B6I0|LV861_HUMAN	52900000	P16930|FAAA_HUMAN	4270000
Q92791|SC65_HUMAN	3490000	Q6NYC8|PPR18_HUMAN	4250000
P54802|ANAG_HUMAN	2520000	Q99538|LGMN_HUMAN	4230000
P35222|CTNB1_HUMAN	0	P08240|SRPRA_HUMAN	4200000
Q9P2E9|RRBP1_HUMAN	14800000	P12109|CO6A1_HUMAN	4190000
Q12906|ILF3_HUMAN	4540000	O95747|OXSR1_HUMAN	4170000
P62993|GRB2_HUMAN	1370000	O43488|ARK72_HUMAN	4160000
O43776|SYNC_HUMAN	2210000	Q16881|TRXR1_HUMAN	4140000
P02794|FRIH_HUMAN	4050000	Q13123|RED_HUMAN	4120000
P22061|PIMT_HUMAN	5550000	Q6ZUT6|CCD9B_HUMAN	4100000
Q7LBR1|CHM1B_HUMAN	5740000	Q9UH99|SUN2_HUMAN	4100000
O43143|DHX15_HUMAN	2400000	Q08J23|NSUN2_HUMAN	4080000
Q92896|GSLG1_HUMAN	2170000	P10646|TFPI1_HUMAN	4080000
Q9UL46|PSME2_HUMAN	3480000	P49588|SYAC_HUMAN	4020000
P10515|ODP2_HUMAN	1110000	Q13155|AIMP2_HUMAN	4010000
Q9NRP0|OSTC_HUMAN	4670000	P61964|WDR5_HUMAN	3990000
Q92820|GGH_HUMAN	11500000	Q8WV24|PHLA1_HUMAN	3990000
Q32P28|P3H1_HUMAN	6970000	Q7L2E3|DHX30_HUMAN	3980000
P61106|RAB14_HUMAN	2290000	Q04446|GLGB_HUMAN	3950000
Q99829|CPNE1_HUMAN	2450000	P35659|DEK_HUMAN	3950000
Q9Y2G5|OFUT2_HUMAN	984000	Q6XE24|RBMS3_HUMAN	3940000
P35659|DEK_HUMAN	4030000	P67775|PP2AA_HUMAN	3930000
P39023|RL3_HUMAN	4490000	Q16836|HCDH_HUMAN	3880000
A0A0B4J1U7|HV601_HUMAN	91500000	Q15363|TMED2_HUMAN	3870000
Q92945|FUBP2_HUMAN	3290000	Q9UMS4|PRP19_HUMAN	3800000
Q01813|PFKAP_HUMAN	1950000	P25787|PSA2_HUMAN	3790000
O75347|TBCA_HUMAN	795000	Q99816|TS101_HUMAN	3790000
P43304|GPDM_HUMAN	597000	P35998|PRS7_HUMAN	3780000
Q92878|RAD50_HUMAN	5740000	Q9Y2Q3|GSTK1_HUMAN	3750000
Q13325|IFIT5_HUMAN	355000	Q8IZP2|ST134_HUMAN	3720000
Q96JY6|PDLI2_HUMAN	4040000	Q08629|TICN1_HUMAN	3700000
Q9Y680|FKBP7_HUMAN	3420000	P49748|ACADV_HUMAN	3690000
P62266|RS23_HUMAN	10300000	O95302|FKBP9_HUMAN	3660000
P37108|SRP14_HUMAN	3100000	Q96C92|ENTR1_HUMAN	3640000
Q13123|RED_HUMAN	2360000	Q9Y285|SYFA_HUMAN	3630000
Q16610|ECM1_HUMAN	3260000	O60687|SRPX2_HUMAN	3620000
Q9UHB6|LIMA1_HUMAN	677000	P07910|HNRPC_HUMAN	3600000
O43294|TGFI1_HUMAN	869000	O43731|ERD23_HUMAN	3600000
Q96CW1|AP2M1_HUMAN	2200000	P61587|RND3_HUMAN	3600000
P60059|SC61G_HUMAN	662000	Q96CT7|CC124_HUMAN	3600000
P05023|AT1A1_HUMAN	2790000	P22695|QCR2_HUMAN	3600000
P47897|SYQ_HUMAN	449000	Q13573|SNW1_HUMAN	3590000
Q15691|MARE1_HUMAN	2800000	Q99873|ANM1_HUMAN	3590000
P02766|TTHY_HUMAN	4320000	O75396|SC22B_HUMAN	3590000
Q9H0G5|NSRP1_HUMAN	1630000	P00325|ADH1B_HUMAN	3580000
Q9BTV4|TMM43_HUMAN	2610000	Q9H2D6|TARA_HUMAN	3580000
Q9HCM2|PLXA4_HUMAN	308000000	P12111|CO6A3_HUMAN	3540000
P00568|KAD1_HUMAN	3380000	O75369|FLNB_HUMAN	3540000
P46777|RL5_HUMAN	6610000	P09874|PARP1_HUMAN	3530000
Q9H4A4|AMPB_HUMAN	1830000	Q9P0K7|RAI14_HUMAN	3530000
Q99996|AKAP9_HUMAN	13400000	Q76M96|CCD80_HUMAN	3520000
P25789|PSA4_HUMAN	4890000	Q92997|DVL3_HUMAN	3510000
Q7Z6Z7|HUWE1_HUMAN	516000000	Q14694|UBP10_HUMAN	3480000
P51692|STA5B_HUMAN	183000	Q06787|FMR1_HUMAN	3480000
Q99878|H2A1J_HUMAN	7260000	Q8NE71|ABCF1_HUMAN	3470000
P30084|ECHM_HUMAN	3400000	O43242|PSMD3_HUMAN	3450000
Q96QK1|VPS35_HUMAN	541000	Q92896|GSLG1_HUMAN	3450000
P02743|SAMP_HUMAN	10100000	Q6DD88|ATLA3_HUMAN	3370000
P16070|CD44_HUMAN	2200000	Q92504|S39A7_HUMAN	3360000
O95841|ANGL1_HUMAN	353000	P98175|RBM10_HUMAN	3350000
Q96AE4|FUBP1_HUMAN	782000	P41252|SYIC_HUMAN	3340000
Q8TED1|GPX8_HUMAN	4180000	Q16643|DREB_HUMAN	3330000
P29728|OAS2_HUMAN	3360000	Q08380|LG3BP_HUMAN	3330000
P01714|LV319_HUMAN	37400000	Q96QC0|PP1RA_HUMAN	3330000
O75366|AVIL_HUMAN	28300000	P05156|CFAI_HUMAN	3300000
P36405|ARL3_HUMAN	4340000	Q96IP4|TET5A_HUMAN	3270000
P46779|RL28_HUMAN	3430000	Q13610|PWP1_HUMAN	3240000
Q9UHI8|ATS1_HUMAN	931000	Q99460|PSMD1_HUMAN	3230000
Q6ZXV5|TMTC3_HUMAN	7650000	Q9HCU0|CD248_HUMAN	3220000
P61923|COPZ1_HUMAN	1810000	Q9HCE1|MOV10_HUMAN	3190000
Q9Y2Q3|GSTK1_HUMAN	1140000	P34897|GLYM_HUMAN	3190000
Q9P2J5|SYLC_HUMAN	759000	Q6ZW31|SYDE1_HUMAN	3190000
P56537|IF6_HUMAN	7910000	P28288|ABCD3_HUMAN	3180000
P45880|VDAC2_HUMAN	865000	P51692|STA5B_HUMAN	3130000
O00217|NDUS8_HUMAN	443000	Q9BX40|LS14B_HUMAN	3100000
P0DTE2|HV511_HUMAN	1310000	Q92552|RT27_HUMAN	3050000
P35611|ADDA_HUMAN	0	P46977|STT3A_HUMAN	3050000
Q9ULL4|PLXB3_HUMAN	28100000	P16278|BGAL_HUMAN	3030000
Q03169|TNAP2_HUMAN	2160000	Q92791|SC65_HUMAN	3020000
Q96JM4|LRIQ1_HUMAN	11100000	P62495|ERF1_HUMAN	2980000
Q13740|CD166_HUMAN	3520000	O43294|TGFI1_HUMAN	2940000
O95747|OXSR1_HUMAN	726000	Q8IWE2|NXP20_HUMAN	2930000
Q14679|TTLL4_HUMAN	824000	Q9NZN3|EHD3_HUMAN	2890000
P20962|PTMS_HUMAN	2260000	Q63ZY3|KANK2_HUMAN	2850000
Q8IZ83|A16A1_HUMAN	1710000	Q8NBJ5|GT251_HUMAN	2850000
Q9BSJ8|ESYT1_HUMAN	990000	P48729|KC1A_HUMAN	2840000
Q96A05|VATE2_HUMAN	5300000	Q9BXF6|RFIP5_HUMAN	2840000
O60443|GSDME_HUMAN	1730000	Q96I24|FUBP3_HUMAN	2830000
Q8WWZ7|ABCA5_HUMAN	31300000	Q96L58|B3GT6_HUMAN	2820000
Q5VZF2|MBNL2_HUMAN	3490000	Q92615|LAR4B_HUMAN	2790000
Q9NRW1|RAB6B_HUMAN	11000000	Q9UJV9|DDX41_HUMAN	2780000
Q9UNX3|RL26L_HUMAN	4490000	P45880|VDAC2_HUMAN	2760000
O94972|TRI37_HUMAN	10500000	P62195|PRS8_HUMAN	2720000
A1L4H1|SRCRL_HUMAN	570000	P41221|WNT5A_HUMAN	2710000
Q96CT7|CC124_HUMAN	7200000	P41743|KPCI_HUMAN	2710000
O43592|XPOT_HUMAN	917000	O14656|TOR1A_HUMAN	2700000
Q9NQX3|GEPH_HUMAN	9980000	P62993|GRB2_HUMAN	2680000
Q9P299|COPZ2_HUMAN	1960000	Q13454|TUSC3_HUMAN	2670000
Q8IXB1|DJC10_HUMAN	1260000	Q08209|PP2BA_HUMAN	2660000
Q96KP4|CNDP2_HUMAN	1460000	Q96DV4|RM38_HUMAN	2630000
Q9NSD9|SYFB_HUMAN	446000	Q9UH62|ARMX3_HUMAN	2620000
Q8N3L3|TXLNB_HUMAN	28000000	O00622|CCN1_HUMAN	2620000
P62917|RL8_HUMAN	5520000	Q07960|RHG01_HUMAN	2570000
P62854|RS26_HUMAN	7040000	Q96NE9|FRMD6_HUMAN	2570000
Q08188|TGM3_HUMAN	6890000	P82673|RT35_HUMAN	2540000
P61803|DAD1_HUMAN	1970000	O95456|PSMG1_HUMAN	2540000
Q9ULE4|F184B_HUMAN	12100000	Q12841|FSTL1_HUMAN	2520000
P20618|PSB1_HUMAN	2560000	Q96S97|MYADM_HUMAN	2510000
O60494|CUBN_HUMAN	58100000	Q96DT6|ATG4C_HUMAN	2500000
P62318|SMD3_HUMAN	2730000	Q8N5C8|TAB3_HUMAN	2490000
O14818|PSA7_HUMAN	3580000	P15104|GLNA_HUMAN	2490000
P01817|HV205_HUMAN	9010000	Q14204|DYHC1_HUMAN	2480000
Q01081|U2AF1_HUMAN	1550000	Q9HCD6|TANC2_HUMAN	2460000
A0A0B4J2H0|HV69D_HUMAN	4330000	O95248|MTMR5_HUMAN	2450000
Q9UPU5|UBP24_HUMAN	14100000	Q9UBG0|MRC2_HUMAN	2430000
O95197|RTN3_HUMAN	2340000	P46821|MAP1B_HUMAN	2410000
Q96I99|SUCB2_HUMAN	1100000	Q9NYU1|UGGG2_HUMAN	2400000
Q15257|PTPA_HUMAN	937000	Q9NYU2|UGGG1_HUMAN	2370000
Q99961|SH3G1_HUMAN	1440000	Q5D862|FILA2_HUMAN	2340000
O95881|TXD12_HUMAN	1620000	Q9NSY1|BMP2K_HUMAN	2330000
P09936|UCHL1_HUMAN	3990000	P56199|ITA1_HUMAN	2310000
P06730|IF4E_HUMAN	1620000	Q9UNA0|ATS5_HUMAN	2310000
P50461|CSRP3_HUMAN	3530000	Q9UM54|MYO6_HUMAN	2290000
Q08J23|NSUN2_HUMAN	3430000	Q12802|AKP13_HUMAN	2280000
O75420|GGYF1_HUMAN	670000	P55786|PSA_HUMAN	2260000
Q96L91|EP400_HUMAN	10000000	O75534|CSDE1_HUMAN	2200000
Q6ZS81|WDFY4_HUMAN	1060000	Q15155|NOMO1_HUMAN	2200000
Q7L576|CYFP1_HUMAN	649000	O14980|XPO1_HUMAN	2190000
Q01082|SPTB2_HUMAN	464000	Q9UK59|DBR1_HUMAN	2190000
P26368|U2AF2_HUMAN	574000	Q9P2J5|SYLC_HUMAN	2180000
P39687|AN32A_HUMAN	1410000	Q8IY17|PLPL6_HUMAN	2180000
Q8NCW5|NNRE_HUMAN	938000	P33076|C2TA_HUMAN	2140000
Q02790|FKBP4_HUMAN	901000	P55060|XPO2_HUMAN	2130000
Q5T4S7|UBR4_HUMAN	3640000	P09619|PGFRB_HUMAN	2130000
P48163|MAOX_HUMAN	1360000	Q86UK7|ZN598_HUMAN	2130000
Q5VZB9|DMRTA_HUMAN	8010000	Q8IWR0|Z3H7A_HUMAN	2120000
P18621|RL17_HUMAN	5920000	Q86UP2|KTN1_HUMAN	2120000
O00442|RTCA_HUMAN	0	P48634|PRC2A_HUMAN	2100000
Q15005|SPCS2_HUMAN	1160000	P54577|SYYC_HUMAN	2090000
Q5UIP0|RIF1_HUMAN	5820000	O60391|NMD3B_HUMAN	2080000
P01624|KV315_HUMAN	57500000	O75420|GGYF1_HUMAN	2030000
P61353|RL27_HUMAN	2050000	Q14498|RBM39_HUMAN	2030000
Q13177|PAK2_HUMAN	1090000	Q15758|AAAT_HUMAN	2010000
Q9UQ80|PA2G4_HUMAN	2090000	Q9NVH0|EXD2_HUMAN	1990000
Q07866|KLC1_HUMAN	1370000	P35221|CTNA1_HUMAN	1980000
Q96EK6|GNA1_HUMAN	1400000	Q13325|IFIT5_HUMAN	1980000
P46976|GLYG_HUMAN	955000	Q9NX05|F120C_HUMAN	1970000
Q8IUD2|RB6I2_HUMAN	2750000	O60678|ANM3_HUMAN	1940000
P06454|PTMA_HUMAN	1830000	Q99829|CPNE1_HUMAN	1890000
Q9Y305|ACOT9_HUMAN	2520000	P08648|ITA5_HUMAN	1880000
O95456|PSMG1_HUMAN	584000	Q9H1I8|ASCC2_HUMAN	1860000
Q12802|AKP13_HUMAN	318000000	Q9UBU9|NXF1_HUMAN	1860000
O95049|ZO3_HUMAN	7070000	P55809|SCOT1_HUMAN	1850000
Q92504|S39A7_HUMAN	1630000	Q13435|SF3B2_HUMAN	1830000
O95377|CXB5_HUMAN	5820000	Q8IUD2|RB6I2_HUMAN	1770000
P0DP01|HV108_HUMAN	5540000	Q9NUL3|STAU2_HUMAN	1770000
Q14181|DPOA2_HUMAN	6740000	P14868|SYDC_HUMAN	1770000
Q9NVI7|ATD3A_HUMAN	493000	Q14258|TRI25_HUMAN	1760000
P01706|LV211_HUMAN	66600000	Q8WZ74|CTTB2_HUMAN	1750000
O95613|PCNT_HUMAN	3730000	P35606|COPB2_HUMAN	1740000
O43633|CHM2A_HUMAN	866000	P17655|CAN2_HUMAN	1740000
O75352|MPU1_HUMAN	544000	O00139|KIF2A_HUMAN	1740000
Q9Y5M8|SRPRB_HUMAN	3360000	Q9UPT8|ZC3H4_HUMAN	1680000
Q9NVI1|FANCI_HUMAN	605000	Q9H4A4|AMPB_HUMAN	1670000
Q9UNM6|PSD13_HUMAN	1840000	P10155|RO60_HUMAN	1670000
Q8N8S7|ENAH_HUMAN	1450000	P49257|LMAN1_HUMAN	1650000
Q9BU23|LMF2_HUMAN	1790000	Q1KMD3|HNRL2_HUMAN	1640000
O00743|PPP6_HUMAN	532000	Q9ULV4|COR1C_HUMAN	1640000
Q02978|M2OM_HUMAN	1570000	Q16610|ECM1_HUMAN	1610000
P14868|SYDC_HUMAN	1420000	Q32MK0|MYLK3_HUMAN	1610000
O95863|SNAI1_HUMAN	1540000	Q5VZF2|MBNL2_HUMAN	1610000
A0A087WSY6|KVD15_HUMAN	5700000	Q6EMK4|VASN_HUMAN	1580000
Q96N46|TTC14_HUMAN	2230000	P42785|PCP_HUMAN	1580000
P18077|RL35A_HUMAN	2290000	Q9NSD9|SYFB_HUMAN	1560000
Q96IZ0|PAWR_HUMAN	1920000	O95967|FBLN4_HUMAN	1550000
Q5T9L3|WLS_HUMAN	1300000	P13473|LAMP2_HUMAN	1540000
Q17RY0|CPEB4_HUMAN	820000	Q7Z5Q1|CPEB2_HUMAN	1530000
Q96I24|FUBP3_HUMAN	3420000	P63151|2ABA_HUMAN	1510000
O95125|ZN202_HUMAN	4050000	P00390|GSHR_HUMAN	1510000
Q02543|RL18A_HUMAN	1430000	P35611|ADDA_HUMAN	1500000
Q8NFT6|DBF4B_HUMAN	25700000	Q9BQ04|RBM4B_HUMAN	1480000
P30085|KCY_HUMAN	3190000	Q9Y6R0|NUMBL_HUMAN	1480000
Q7Z7M0|MEGF8_HUMAN	1420000	O95361|TRI16_HUMAN	1470000
P55060|XPO2_HUMAN	1470000	P80303|NUCB2_HUMAN	1450000
Q5SRN2|TSBP1_HUMAN	5400000	Q96JP0|FEM1C_HUMAN	1450000
P04433|KV311_HUMAN	2260000	Q07866|KLC1_HUMAN	1440000
O14578|CTRO_HUMAN	3820000	Q8WU90|ZC3HF_HUMAN	1440000
Q9UBQ7|GRHPR_HUMAN	1630000	Q9Y5V3|MAGD1_HUMAN	1440000
P14672|GLUT4_HUMAN	77300000	P20810|ICAL_HUMAN	1440000
P01825|HV459_HUMAN	15300000	Q99798|ACON_HUMAN	1370000
Q8IVV2|LOXH1_HUMAN	116000000	Q9HB63|NET4_HUMAN	1370000
P60891|PRPS1_HUMAN	1110000	P54886|P5CS_HUMAN	1360000
P22692|IBP4_HUMAN	6630000	Q9UHD8|SEPT9_HUMAN	1350000
O60241|AGRB2_HUMAN	113000000	Q5T6F0|DCA12_HUMAN	1290000
Q8NC56|LEMD2_HUMAN	4160000	Q92633|LPAR1_HUMAN	1260000
A0A1B0GVZ6|MB3LB_HUMAN	9810000	Q13740|CD166_HUMAN	1250000
P30419|NMT1_HUMAN	458000	Q9BQA1|MEP50_HUMAN	1250000
Q9P212|PLCE1_HUMAN	5720000	Q00537|CDK17_HUMAN	1240000
Q05C16|LRC63_HUMAN	2570000	Q9H4B6|SAV1_HUMAN	1230000
Q8IZT8|HS3S5_HUMAN	0	Q9P291|ARMX1_HUMAN	1180000
P10619|PPGB_HUMAN	2100000	Q9NP61|ARFG3_HUMAN	1160000
O94903|PLPHP_HUMAN	1430000000	Q96JJ7|TMX3_HUMAN	1150000
A6NHR9|SMHD1_HUMAN	17800000	P53990|IST1_HUMAN	1150000
Q5TCH4|CP4AM_HUMAN	3430000	P48163|MAOX_HUMAN	1140000
Q86YW0|PLCZ1_HUMAN	5440000	Q96I99|SUCB2_HUMAN	1130000
Q9Y4G8|RPGF2_HUMAN	739000	A0A1B0GTZ2|CC196_HUMAN	1120000
Q13630|FCL_HUMAN	1100000	O00505|IMA4_HUMAN	1120000
Q8TEW8|PAR3L_HUMAN	366000	Q7Z6R9|AP2D_HUMAN	1120000
P01040|CYTA_HUMAN	15900000	Q8NFT6|DBF4B_HUMAN	1100000
P01042|KNG1_HUMAN	0	P78508|KCJ10_HUMAN	1090000
Q9P2M4|TBC14_HUMAN	10400000	Q92688|AN32B_HUMAN	1080000
		Q9Y2G8|DJC16_HUMAN	1070000
		P05997|CO5A2_HUMAN	1070000
		Q9Y520|PRC2C_HUMAN	1070000
		Q9UKK3|PARP4_HUMAN	1060000
		Q99996|AKAP9_HUMAN	1050000
		P78559|MAP1A_HUMAN	1050000
		O95486|SC24A_HUMAN	1050000
		Q02952|AKA12_HUMAN	1040000
		P16615|AT2A2_HUMAN	1030000
		Q3KQU3|MA7D1_HUMAN	1010000
		Q13045|FLII_HUMAN	966000
		Q8IVL0|NAV3_HUMAN	950000
		Q13459|MYO9B_HUMAN	948000
		P02751|FINC_HUMAN	946000
		Q8N3C0|ASCC3_HUMAN	930000
		O75116|ROCK2_HUMAN	926000
		O60763|USO1_HUMAN	926000
		Q8WUF5|IASPP_HUMAN	908000
		Q92878|RAD50_HUMAN	890000
		Q9NZM1|MYOF_HUMAN	866000
		Q9HAU5|RENT2_HUMAN	865000
		P13497|BMP1_HUMAN	864000
		Q05193|DYN1_HUMAN	864000
		Q8IXB1|DJC10_HUMAN	856000
		Q86SQ0|PHLB2_HUMAN	823000
		Q8WUM4|PDC6I_HUMAN	811000
		Q5UIP0|RIF1_HUMAN	802000
		Q8IZH2|XRN1_HUMAN	797000
		Q6KC79|NIPBL_HUMAN	794000
		Q14324|MYPC2_HUMAN	762000
		Q01813|PFKAP_HUMAN	717000
		Q8ND23|CARL3_HUMAN	716000
		Q02218|ODO1_HUMAN	695000
		Q8IVV2|LOXH1_HUMAN	689000
		Q96K76|UBP47_HUMAN	668000
		Q9NZN5|ARHGC_HUMAN	660000
		Q13308|PTK7_HUMAN	650000
		A2A3N6|PIPSL_HUMAN	645000
		Q96PC5|MIA2_HUMAN	609000
		Q86UA1|PRP39_HUMAN	577000
		Q15361|TTF1_HUMAN	576000
		Q96BY6|DOC10_HUMAN	573000
		Q92995|UBP13_HUMAN	567000
		Q9Y3Z3|SAMH1_HUMAN	567000
		P22307|SCP2_HUMAN	561000
		Q6N022|TEN4_HUMAN	540000
		O95049|ZO3_HUMAN	539000
		Q13823|NOG2_HUMAN	526000
		Q9BU23|LMF2_HUMAN	486000
		Q9C040|TRIM2_HUMAN	469000
		Q9BSJ8|ESYT1_HUMAN	467000
		O43815|STRN_HUMAN	465000
		Q7L576|CYFP1_HUMAN	432000
		Q8TDZ2|MICA1_HUMAN	424000
		Q6PJI9|WDR59_HUMAN	422000
		Q9NYL2|M3K20_HUMAN	416000
		Q03181|PPARD_HUMAN	414000
		Q8N3L3|TXLNB_HUMAN	411000
		Q5H9U9|DDX6L_HUMAN	353000
		P54802|ANAG_HUMAN	307000
		Q15393|SF3B3_HUMAN	211000
		P20849|CO9A1_HUMAN	198000
		Q86YR7|MF2L2_HUMAN	198000
		Q9P232|CNTN3_HUMAN	183000
		Q05C16|LRC63_HUMAN	180000
		Q9H0H5|RGAP1_HUMAN	155000
		P43405|KSYK_HUMAN	124000
		Q96JB1|DYH8_HUMAN	83400
		Q5CZC0|FSIP2_HUMAN	61300
		P20930|FILA_HUMAN	0
		Q9HCM2|PLXA4_HUMAN	0
		Q9UPA5|BSN_HUMAN	0
		Q96M86|DNHD1_HUMAN	0
		O95613|PCNT_HUMAN	0
		Q13315|ATM_HUMAN	0
		Q9UKZ4|TEN1_HUMAN	0
		Q9ULL1|PKHG1_HUMAN	0
		A4UGR9|XIRP2_HUMAN	0
