# Supplementary material for: JAZF1 safeguards human endometrial stromal cells survival and decidualization by repressing the transcription of G0S2
Source: Commun Biol. 2023 May 27;6:568. doi: 10.1038/s42003-023-04931-x (PMC10224957; doi:10.1038/s42003-023-04931-x)
Supplement: Supplementary file 6 — Supplementary Data 3 [file 42003_2023_4931_MOESM6_ESM.xlsx]

## Sheet: Fig1c
c
control	RSA
1.5631	0
0	0
0.382334	0
2.06126	0
0.80562	0.622407
0	0.495221
0	0
1.29667	0.734464
0.788348	0.375562
0	0.913078
0.561174	0
0	1.18744
2.09547	0.450887
0.946641	1.10763
0	0
0.621529	0
0.649323	0.639861
1.16377	0
1.71649	0.655763
1.09695	0
0.649847	0
1.47226	0
1.00128	0
1.02439	1.12629
1.31661	0
2.49975	0
0	0
0.953106	0
0	1.01058
1.3875	0.931496
0.608914	0
1.89003	0
0	0
1.26563	0
1.40971	0
0	0.514533
0.940634	1.33344
0	0
1.26912	0
1.16075	1.35268
1.22985	1.86709
0.799438	0
0.578173	1.17841
0	0
1.82677	0
0	0
1.11992	0.868413
0	1.0174
0	0.360054
1.35867	0.790382
0	0.983755
1.00478	0.346867
1.59817	0.317066
2.19156	0.762201
0	0.278832
1.19038	0
1.05867	0.474151
1.06498	0
0	0.870505
1.80573	0
1.18933	0.760802
0	0.853208
0	0
1.44096	0
0.539354	2.48601
0	0.707396
0	0
1.35439	0
0	0
0	0.590915
0	0
1.52459	0.527982
1.15833	0
0.510213	0
1.13288	1.23398
0	1.09075
0.646324	0
0.510399	0
0	1.0612
1.51558	0.508094
0	0
0.555638	0
0	0.581875
1.07888	0.655919
1.51156	0
0.721778	0
0.958839	1.13636
0.71697	0.960064
0.747156	0.550027
0.874777	0
1.67123	0
1.00632	0
0.651976	0
1.12535	0
2.64014	0.479362
0	0
1.38502	0.612028
1.13068	1.45749
1.29894	0
1.26385	1.27629
0	0
1.04449	0
1.32496	0.74199
0	0
0.688924	2.44945
0.661202	0.668771
0.931558	1.13632
0.933567	0
0	0.685877
1.15626	0
0	0
1.65976	0.599063
0	0.50581
0	0.556797
1.48772	0
0	2.25317
1.13764	0.850511
0.975136	0
0	0
0.988639	0
0.866611	1.00756
2.17439	0
0.897511	1.00041
1.1379	0
0.955216	0
0.542985	0
1.57246	1.2976
0	0
1.85517	0
0.64503	0
1.01108	0
0.820279	1.36929
0	0
1.01927	0
0	0.446952
1.45394	0
0.706406	0.779011
1.04521	1.48086
0.756936	0
1.16864	0
1.26987	0.600955
0.990834	0
3.26171	0
0	0
1.56841	0.921178
1.27017	0
1.23441	0
0.691825	0
0.631793	0
0.560689	0
0.660568	0
1.16785	0
1.20148	0.840874
0.865533	0
0	0.512029
0	0.70063
1.47955	1.87096
0.64054	0
0.422404	0
0.965065	0.89017
1.47949	0
0.80562	0
0	0
0.716541	0.603909
0.787891	0
2.03804	0
0.555195	0.494821
0	0.959021
0.650899	0
0.796819	0
0.787858	1.19102
1.30992	0
0.946979	0.308094
1.154	0
0.632992	1.61862
0	0.567286
0.925677	1.21066
0	0.300217
0	0.587431
0.842677	0
1.79232	0.501175
1.10973	1.11979
0.889283	0
1.16951	0.612337
1.69548	0
1.30401	0
1.85252	0
0.54205	2.20772
0	0
1.39407	0
0.769778	0
1.19046	0
0.586651	0
1.6045	0
1.95401	0.378496
0.708231	0
1.6018	0
0.756695	1.33282
0.606667	0.947607
1.28435	0
1.27068	0.73345
0	0
1.5308	0.844943
0.933427	0
0	0
0	0
0.586262	0.815822
1.12411	2.10217
1.06221	0
1.14948	0
0	0.894465
1.39521	0
1.70424	0
0	0
1.81735	0.979269
0	0.689913
0	0
0	0
0	0.3296
0.427853	0
0.947269	0
1.03439	0.8061
1.32598	0.907707
1.22118	0
0	0
0.741702	0
1.13061	1.02393
1.8185	0
1.19673	0.95081
1.15363	0
0	0.753646
0	0
1.34766	1.5256
1.12247	0
0	0.49832
1.62966	0.797913
0.921361	0.927506
0	0
0	0.348577
0.969006	0
0.831685	0
0	0
1.78242	0.591059
0.433255	0
0	0
0.949448	1.065
0.642712	0
0.902361	0
1.47477	0.42215
0	0
0.970734	0
1.67634	0
0	0
0.895878	0
1.21428	0.589606
0	1.49896
0.986331	0.606401
0.540279	0
0.543923	0
0	0.665125
0.570578	1.51871
0	0
0	1.16201
0	0
0.552426	0
1.62881	0
0.998601	0.868172
0.525173	0.869297
1.24244	0.39894
1.91926	0
0.636198	1.09941
0.570211	1.18763
1.30739	0.877805
0.768039	1.00825
0	0.729757
0.456328	0
1.21498	0.678095
0.496526	0.844886
0	0
0.579551	0
1.74901	1.33509
0	0
1.40666	0
1.12968	0
0	0
0	0
0.978492	0.363762
0	1.35077
0.61962	0
0.916891	0.782569
1.51192	0
0.700681	0
0.495747	0
1.40544	0
1.52251	0.746222
0.714192	0
1.24391	0
1.51821	0.652703
0	0
0.65773	0
1.3978	0.537158
0	0.3594
0	0
0	0.599507
0.422657	0
0	0
1.56924	0
1.3385	0.505079
1.0915	0
1.19986	0.713218
0	0
2.05388	0
1.67722	1.82045
1.49816	0
0	1.15318
0.817302	1.28148
0	1.31601
1.15905	0
1.9767	0
1.15893	1.56954
0.699864	0
0	0.603159
0	0
0	0.615604
2.03998	0
0	0
0.56495	0
0	1.55796
0	0
0	0
1.0767	0
0.630065	0
1.32035	0
0.69707	0.613538
0.847412	1.08157
2.18768	0
0	0
1.89537	0
0.520558	0.803503
0.582468	0
1.67587	0
0	0
2.08348	0
1.18943	0
1.64156	0
1.08515	0.859697
0.84982	0
1.11819	0
1.15359	0.263857
0	0.793023
0	0
0.483688	0.777811
1.73359	0
0.941365	0
1.19389	0.491077
0.632206	0
0	1.01039
0	0
0.620255	0.84745
1.67057	0
0	0
1.60954	0.726157
1.71947	1.13596
0	0
0	0
0.714778	1.54624
0	1.12587
1.11653	0
0.746981	0.789134
1.48356	2.41721
1.076	0
1.25605	0
1.49444	0
1.39949	0.608265
0.567022	0
1.01991	0
1.62675	0.735311
1.45937	1.88409
1.82852	1.07422
0	0
1.85373	1.28077
0	0
0.568645	0.835993
1.17756	0
1.03309	0.658628
1.41735	0.564786
0	1.00016
0.927752	0.880965
0.813089	1.12437
0.7208	0
0.732439	1.77651
0	1.29996
0	0.699024
0.876766	0
1.65119	0.693047
1.02251	0
1.48879	0.281949
0.840374	0.822992
0.916306	0.686759
1.16216	0.920784
1.40483	0.486278
0.988233	0.73599
0.591689	0
1.52773	1.64248
0.830186	0
0	0
1.03247	0
0	0
1.7052	0.699864
0	1.33488
1.22655	2.03226
1.48002	0.962558
0.959666	1.40767
0.702219	0
1.11967	0
1.59063	0
0.625625	0.805243
1.32786	0.490389
0.917432	0
0	0
1.38417	1.58702
0.723086	1.10573
2.43698	0
0.78441	0.709935
0	0
0	0
1.40459	0
1.01966	1.14144
0.54205	0
1.57636	0
0	0
1.47538	1.25098
0.726157	0
1.23165	0
0.758743	0.902012
0	1.62655
2.28982	0
2.40337	0
1.18369	0.674886
0	0.708964
0	0.479855
0.689369	0
0.933427	0
1.54254	1.92762
1.47013	0.620811
0	0
2.19041	0
0	0.801126
1.28222	0
0.582468	0
1.1387	0
0	0.658853
1.41518	0
1.67988	0
0.553524	0
0	0.919271
1.09074	0
0.841249	0
0.807474	0.749797
1.2998	0
0	1.29196
0.521447	0
0	0
1.18237	0.995974
0	1.18409
0	0
0	0
2.09137	0
0.862318	0
0	0.425487
1.00112	0.454619
0.993825	0
0.95203	0
0.903276	0.696969
0	0.96688
1.34267	1.67012
0	0
0	0
0	0.538491
0.604964	0
1.5791	0
1.17042	1.60339
0.680299	0.688875
0.905157	0.721071
0	0.598693
1.46233	0.449876
0	0
0	0
0.528982	0.885751
0.656879	0
0	0
0	0
1.59051	0
1.2368	1.82168
0.670586	0
1.90521	0
0.4936	0
0	0
0	1.6006
1.7572	0.539831
1.37566	1.25599
0.749738	0.651184
1.5935	0
0.861528	0
2.27966	0
0.883789	0
1.79678	0
0	0
0.853363	0
0.797287	0
1.52043	0
1.14038	0
1.35162	0
1.35425	0
1.1657	0
0.62369	0
0	0
2.10118	0.89843
0	0.763973
1.23467	0
0.522087	0.827531
1.30459	0
1.1392	0
0	0.969209
0.966325	0
2.42281	1.97101
0.743781	0
0.799236	0
1.58447	2.03688
1.73392	0
0.718583	0.428448
0	0.710224
0	0
0	0
0	0
0.997645	0
0	0
0.80989	0
0.941174	0
0.652218	0.564999
0	0
0.716273	0.519618
0.728174	1.70373
1.17412	2.14927
0	0
0.682519	0.385512
0.847146	0.881296
1.75791	0
0.394397	0
1.18583	0.39314
0	0
1.06898	0
1.06785	0
1.84853	0
0.893483	0
1.49023	1.26568
0	0
0	0.916891
0	0
0	0.841136
0	0
1.01381	0
1.08649	0
1.19933	0
0.952323	0
1.10641	0
0.795283	0.484716
0	0.376722
1.6051	0
1.3983	0
1.0399	1.91997
0	0.864976
1.62547	0
1.27332	1.20918
0.670353	0
0.654385	0
1.25181	0
1.23415	2.31
1.09166	0
0	1.24081
0.433122	0
0.528925	0
0	0
1.11508	0.319055
1.21853	0
1.12003	1.3271
0	0
1.12274	0.567088
0.644041	0.815096
0.411213	1.09202
1.22991	2.19283
1.06627	0
0.492508	0
0	0
1.23174	0.256301
0.930487	0.810722
1.17122	0
1.18028	1.81751
0	0
0.658808	0
1.67211	0
1.1388	0
0	1.38817
0.934552	2.32568
1.04905	0
0	0
0.7546	0
0	0
2.47797	0.885626
0.548295	0
1.25983	0
1.05548	0.783634
0	0
1.11035	0.31
1.18768	0
0	0.439327
1.02818	0
1.04259	0
0.646195	0
1.54175	1.37126
0	2.30106
0	0.879973
1.26285	0
1.25503	0
0	0
1.00913	0
0	1.25973
1.25482	0.750386
0.493053	1.21215
0.628387	0
0	0.594842
1.62008	0.440212
0	0.908325
0	0
1.62678	0.98491
1.27904	0.957782
0.540489	0
0.704797	0
0	0.736047
0	0
0	0.504273
0.414515	0
0.906694	0
0.99126	0
1.5237	2.09448
0.955561	0.548789
1.40118	0
0.733225	0
0.515156	0
1.63328	0.678812
1.09768	0.942989
0	1.06109
0.791965	0
1.21293	0
0	0
0.496778	0.676047
0	0
1.32578	0
1.16479	1.01465
0.672365	0.785415
1.64492	0
1.54769	0
1.18839	0
0	1.69423
0.466557	0.679963
1.69641	1.11096
0.550461	0
1.11805	0
1.10249	0
0	0.774349
1.09186	0.509443
0.806511	0
1.51118	0
0	1.05597
0	0
0	0.915227
1.18815	0.481055
1.59601	0
1.07615	0
0.893696	1.20507
2.04437	0
0.910762	0.455145
0.677045	0.760741
1.95211	0.743491
1.47425	0.586687
0.779681	0
2.03226	0
0	0.677522
0.500382	0.70651
1.76824	0.956546
0.779106	0
1.37721	1.09569
0.608036	1.42218
1.52318	0.654385
1.29072	0
0	0
0	0
0.504299	0.557226
1.55657	0
1.10189	1.21967
1.07965	0.692473
0	0
1.37002	1.18747
0.419902	0
0.586616	1.07188
1.33105	0.489923
0.946062	0
0	0.664162
1.11552	1.46587
0.642755	0
0.725387	0
1.07121	0.531399
1.37066	0.866052
1.22924	0
0.747039	0.717238
0	0
0.491323	0.548172
0	0.570144
1.90246	0
0	1.68666
1.57162	0.777419
1.03055	1.30337
0.570344	0
0	0
0	0
1.32852	0
1.13524	0.718529
1.55938	0
1.42182	0
1.10835	0
0	0
0	0
0	0.609335
1.26541	0.830806
0.904019	0
0	0
1.52995	0
0.730314	0
2.02324	0
0	0
0	0
0.714671	0
0	0.828112
0	0
0	1.42397
0	0
0	0.659709
1.64083	0
0.610063	0
1.53774	0
1.21332	0
1.27091	0
1.03562	0
0.832124	0
0.434594	0
1.09304	0
0.360697	0
1.12827	0
0.618196	0
0.547095	0
1.11012	0
1.38586	0
1.65449	0
1.68726	0
0	0
1.43875	0
0	0
0.95159	0
0	0
0.764556	0
0.423949	0
0.865573	0
1.17304	0
1.66652	0
0	0
0	0
1.03652	0
0.61733	0
1.01678	0
1.92796	0
1.37899	0
1.51871	0.945805
2.09871	1.09436
0.565409	0
1.53987	0
0.694299	0
0.94342	1.66373
1.77948	0.950323
1.00275	0.791899
0	0.246117
1.89218	1.25851
0	0
0.625665	0.79159
2.00453	0.554437
1.56407	0
0.924346	0
1.24903	0
0	0
0.814348	0.305843
1.2164	0
0	0.885236
1.37589	0.284705
0.704901	0.247168
0	0
0	0
0.877504	0
0	0
0.494297	0
0	0.900666
1.02142	0
0.673399	0.318461
0	0
1.57867	0
0	0
1.26195	0
0	0
1.47512	0
0	1.58278
0	0.509151
0	0
0	0.624495
0.960263	0
1.03305	0
0.642157	0
1.16277	0.673871
0	0.390512
0	0
0.618039	0.389603
0	0
1.12855	1.0343
2.62497	0
0.978543	0.388461
1.412	0.445434
1.24911	0
1.81587	0.556812
0	0
1.79134	0.615174
0.560786	0
0.775359	0
1.67811	0.645676
0	0.424277
0	0
2.32401	0
0.946802	0.637078
1.49918	0
0.815611	0.806374
0	0
0.640413	0
0.925172	0
1.33612	0
0	0.703867
0.678716	0
1.3893	0.744302
0	0.710505
0.82124	0
0	1.06635
0.626962	0
1.45298	0.591545
1.13388	0.798428
0	0
1.1113	0
1.47877	0.666643
0.912765	1.28193
0.569477	0.472064
2.29743	0
1.08238	0.835013
0	0.829275
0.548943	1.02559
1.37485	0
1.6691	0
1.04947	0
0	0.911117
0.460736	0
0.636617	0
1.77839	0
1.07081	0
0.656075	0
0.948624	0
0	0
0	0
0	0
0.563674	0
1.56519	0
0	0.585908
1.40691	0.733937
0	0
0	0.431017
1.23571	1.70741
0	0
1.24523	0
1.19293	1.32598
0	0
0	0
0	0
0.590035	0.34413
0.640965	0
0.789003	0
1.22389	0
0.561918	0.613888
0.528296	0
0	0.396456
1.37744	0
1.09107	0.71244
0.531602	0
0.923933	0
1.18633	0.888819
1.68018	0
1.16824	0
1.06206	0
0.521836	0
0.92877	0.424022
1.30877	0
0	1.03948
0	0
0	0
0.871475	0
1.17709	0
0.514046	0
1.73512	0
1.85056	0
0	0
0.758743	0.512914
0	0
1.1361	0
0	0
0	0.399117
0	0
0	0
0	0.887724
1.43618	0
0.883039	0
0	0
0	0
0	0
0	0
1.4289	0.555195
1.39757	0
0	1.29648
1.31706	1.17357
0	0.247938
0	0.628652
0.513103	0.750918
1.229	0
1.77678	0
0	0
0	0
0	0.80989
1.6869	0.644041
0.80713	0.837985
0	0
0	1.13733
0	0
0	0
1.48972	0.741011
0	0
0.792494	0.808973
1.34876	1.52628
0	0
1.3682	0
1.16595	0
0.672412	0
1.52986	0
0	0
1.82764	0
0	0.531428
1.11103	0
0.924988	0
0	0
1.08416	0.716675
1.06015	0
0.89485	0
0	0.350949
1.09968	0.472098
0	0
0.885877	0.623209
0.665125	0
0.542864	0.714938
1.20614	0
0.741702	1.25797
0	0.421879
1.11158	0
1.75839	0.631257
1.70606	0
1.78389	0.434134
1.07715	0.585132
0	0
1.2644	0.520863
0	0.38263
0	1.45289
1.25581	0.289165
0.804799	0
1.69062	0
0	0.310339
0.915182	0.607693
0.715151	0
0.734576	0.50581
1.75932	0
0	0
0.841624	0.382882
0	0
0	0.455293
0	0.594623
0.786455	0
1.13039	0
0	0
0	0.676522
1.07378	0.686661
0.820919	0.570428
0.810028	0.472212
0	0
0	0
0.947994	0
0	1.43379
1.90213	0
0.732495	0
0	0.981246
0.773846	0.364687
0	0
1.50126	0
0	0
0	0
1.69896	0.392796
1.2891	2.02766
0	0.315653
1.52515	0
1.56826	0
0	0
0.987862	0
0	0
1.2858	1.13292
1.25384	0
1.15086	0
0	0
1.5902	0
1.41549	0
0	0
0	0
0.842828	0.413438
0	0.415581
0	0.262201
1.61867	0
0	0.430414
0.895364	0.296124
0	0
0	0.622868
0	0
0.681794	0
1.71161	0.774391
0	0.777196
0	0.445454
1.2023	0
1.38614	0
0	0
0.844035	0.478462
1.38025	0.530015
1.52496	0
0	0
0.740036	0
0.794883	0.543257
0	0
1.45365	0.659416
0	0.855923
0	0
0.488532	0
1.05171	0
0	0.316075
0	0.878792
0	1.25419
1.36276	0.449115
0	0
1.44405	0.925218
0.86426	0
1.27267	0.424552
1.05098	0
1.7366	0
0	0.780321
0.634029	0
0	0.619422
1.17872	0
0	0
0	0.820919
0	0
0	0.321455
0	0
0	0.615448
0	0.723523
1.32405	0.336107
0	0
1.39304	2.64418
0	1.25503
0	0.757537
0.924988	0
0	0.82335
0	0
0	0.970225
1.432	0.73912
1.16946	0.696413
0	0.874927
1.88852	0
1.34497	0.636449
0.555226	0
1.52038	0.296744
0	0.23746
0.615057	0
0	0
1.04749	1.08123
0.603985	0
0	0
1.00226	0
0	0.598859
0	0.793023
1.54327	0
0	0
1.39202	1.03815
1.93375	0
0.706354	0
0.802618	0.312038
0.900709	0
1.69726	0
0	0
1.23243	0.363347
1.21598	0
0	0.420834
0	0.488483
1.31901	0
0	0
0.920421	0.534775
0	0
1.10831	0.940444
0	0
0	0
0	0.871556
0	0
0	0
0	0.536037
1.51267	0.361449
1.01431	0
0.926829	0
0.853208	0
1.16519	0
0	0
0	0
0	1.0123
0	0.330722
0.662519	0.819355
0.751391	0
0.719771	0.422603
0	0
0.859441	0
0.915092	1.33592
0	0.610755
0	0.770369
0	0
0	0
0	0.904194
0	0
0	0
0	0
0.566956	0
1.04022	0.275805
0	0.719771
1.46666	0.775012
0	0
0	0
0	0
0	0.3527
1.72614	0
0	0.448767
0.98135	0
1.8789	0
0	0
0.562308	0
0	0
0	0
0	1.00428
1.62498	0
0	0
1.90716	1.6108
0	0
0.956941	0.657013
1.27946	0
1.01108	0.421122
1.11791	0
0.767606	0.456265
1.9759	0.568413
0.908679	0.429195
0.838184	0
0	0
0	0
0	0.40157
1.93616	0
0	0.893313
1.03844	0.334676
0	0
0	0
0	0
0	0
0.661157	0.342476
0.844262	0.381021
2.0427	0.53864
0.817514	0
0	0
1.16201	0
0.830113	0
0	0
0	0.732962
0.870667	0.634736
0	0.693698
0	0.486471
1.32032	0.344154
0	0
0	0
1.24276	0
0	0.620553
0	0.648952
1.5485	0
1.08845	0
0	0.541418
0	0.254172
0.5991	0
0.848901	0
0	0
0.77498	0
0	0.871151
0.748151	0.568446
0	1.31861
1.32163	0
1.81108	0.83603
0	0
0	0.669352
0	1.37133
1.60656	0.41602
0	0.464857
1.2912	0.331763
0	0.704642
0	0
0	0
1.63837	0
1.75688	0.303923
0	0.56633
0.846309	0
0	0
0	0.30343
0	0
0	0.288325
0	0.858422
0.844489	0
1.00919	1.01074
0	0.495823
0	0
0.750268	0.338797
0	1.28805
0	0
1.14589	0.955019
0	0
0.707031	0
0	0
0.710961	0
1.18792	0
0	0
1.05195	0.387539
0	0
1.43655	0.685486
0	0
0	0
0.660025	0
0	1.01965
0	0.344897
0	0.749267
0	0.769902
1.09932	0
0	1.24962
0	0
0.979166	0.300472
1.30405	0
0	0
0	0
0	0
0.579759	0
0	0.984175
1.85033	1.09186
0	0
1.28821	0
0	0.810653
1.39899	0.259018
1.52783	0
0	0
0	0
0.768349	0
1.08016	0.256321
1.14523	0
0	0.615878
0	0
0	0.552066
0.962758	0
1.02761	0
0	1.10451
0	0
0	0
0	0
1.28294	0.685633
0	0.672412
0	1.31054
1.06274	1.41294
1.95266	0
0	0.877586
0	0.501895
0.775106	0
1.40592	0
0	0
0	0
0.905947	0
1.16239	0
0	0
0.866411	0
0	0
0	0
0	0
0	0
1.36841	0.913033
2.29944	0
0	0
2.08857	0
1.1788	0
1.03352	0
0	0
0	0
0.917162	0
0	0
1.57717	0
0.278301	0
0	1.62228
0	0.743472
0.856936	0
1.04881	0.66001
0	1.16976
1.56151	0
0.894166	1.04172
0.843205	0
2.10723	0
0.828329	0
0	0
1.00698	1.65461
1.14028	1.54923
0	0
0.939462	1.03218
1.03527	0
0.831978	1.38256
0.927013	0.47477
0	0
0	0.995543
0.877012	0
0.710119	0
1.27165	0
0.971754	0.812043
1.03774	2.15539
0	0.762857
0.831318	0
0	0
0	0
1.18839	0
1.55805	0.575778
0.983965	1.02772
0	0
0	0
1.11999	0
0	0
0	0
0	0.526432
1.3022	0
1.63438	0
0.935398	0
0	0.760953
0.927521	0
0	0.978077
1.31104	0.417872
1.48759	0.29817
0.830587	0
0	0.307988
0	0.529498
0	1.39949
0	0
0	0.663614
0	0
0	0
0.770338	1.14538
0	0
0.99824	0.700426
0.93634	1.18681
1.7688	0
0	0
0	0.589463
0	0
0.976269	1.08684
0	0
0.920602	0
0.939272	0
1.46826	0
0.676998	0.644019
0.851741	1.57819
0	0.829639
0.894936	0.309179
0	0
0	0
0	0.633531
0	0
0.863704	0
0	0
0.928492	0
0	0
1.24593	0.93521
1.39373	0.263256
1.94866	0.987334
0.750268	0.9686
0	1.07238
0.460995	0
1.11405	0
1.77244	0
0	0
0.876193	1.15511
1.57045	0
0.873177	0
0	0
0	0.516516
0	0.662155
1.41778	0
1.70587	0
0	0
1.50949	0.315231
0	1.10151
0	0.282021
0	0.384267
1.21182	0
1.04755	0.346988
0	0
1.54806	0
0	0
0.96577	0
0	0.869237
0	0
0.927567	0.65403
0.847603	0
0	0
0	0.578087
0	1.92066
0	0.451487
0	0
0	0.650263
1.10008	0.784205
0	0
1.71559	0
1.05062	0.297518
0.645374	0
0	0
1.27064	0.561303
0	0
1.04051	0.328583
1.9609	0
1.03208	0
0	0
0	0.816315
1.03305	0
1.73519	0.661701
0	0
0	0.308218
1.07862	0.643461
1.03562	0
0	1.16352
0.878079	1.13153
1.55303	0
0.914241	0
0	0
0	0
0	0
1.39407	1.0802
1.66347	0
0	0
0	0
0	1.06961
0.912052	0
0	0.664483
0	0.638604
0.789462	0
0	0.758924
0	0
1.35631	0.57783
0	0
0	0.652086
0.99126	0
0.982917	0
1.45667	0
0	0
0	0
0	0.620255
0	0.883705
0	0.980075
1.11281	0
0.744128	0
1.12737	0.945773
0.904719	0
0	0.636596
0	0.470898
0	1.07226
0	0
1.55137	0
0	0
0	0
0	0
1.00886	0.917477
0	0.654651
0	0
0	0
0	0.418457
0.722758	0
1.7761	0
0	0.316701
1.87297	0.60183
2.0895	0
1.43838	0
0	0.329611
1.29561	0.609756
0	0
1.01972	0.29091
0.66685	0
0	0.330965
0	0.797489
1.16534	0.456074
1.10681	0
0	1.13596
1.19277	0
0.903233	1.41502
1.76237	0
0.246562	0
0	0
0	0
0	0.570244
0	0.450659
0	0.795349
0.637624	0
0	0
1.98831	1.01364
1.35578	0
1.05268	0
0.946062	0
0.996512	0.46669
0	0.679579
1.04022	0
0	0.350937
1.25178	0
0	0.716488
1.67873	0
0.617133	0.37579
0.487608	0
1.76344	0
1.44678	0
0	0.206509
1.35481	0
1.53436	0.354482
0	0.292892
0.939652	0.339191
1.58669	0.30864
0	0.89391
1.4295	0
1.47265	0
0	0
1.60349	0
0	0
0	0
0	0
0	0
1.66478	0
0	0
0	0
0.904194	0
0	1.0861
0	0.644041
0.718907	0.689814
0.989134	0
0	0
0	0
0.737125	0.610601
1.08067	0
0	0
0	0
0.591725	0
0	0.704539
0	0
1.15893	0.353204
0	0.33123
0	0
1.06535	0.987686
0	0
1.75166	0
0.771399	1.37788
0	0.350825
1.05402	0
0.877012	0.441694
1.44653	0.965569
1.51621	0
0.819639	0
1.55514	0.86007
0.756036	0
0.914375	1.72273
0	0
0	0.379762
1.08338	1.13374
0.915991	0
1.5388	0.68281
1.26131	0.552614
1.5628	0
1.81785	0
0	0
0	0.678836
1.23183	0.802686
0.648843	1.31951
0	0.329085
0	0
0.920966	0
2.24257	0.899929
1.7245	0
0	0
0.97206	0
0.986595	0.675573
0	0
0	0.796261
0.928122	0.352386
0	0
0	0
0	0
0	0.716541
0	0.611989
1.35425	0
2.00176	0.895535
0.662929	0.34065
0	0.287799
1.56359	0.603872
0	0
0	0
1.412	0
1.12728	0.898761
0	0.729701
0	0.896909
0	0
0.794151	1.23254
0	0
0	0
1.45962	0
2.2219	0
0	0.579759
0	0
0.915811	0
0	0
0	0
1.42313	1.72652
0	0
0	0
0	0.37325
0	0
1.0776	0.846442
1.09503	0.394216
0	0.26147
0	0.804731
1.16534	0.387767
1.28539	0
0	0.824068
0	0.298197
2.27527	0
0	0
0.85028	0
0.931279	0.495221
0	0
0	0.820611
0.885626	0
1.03038	0.658044
0	0.298403
1.01074	0
0	1.22096
0	1.3404
0	0
1.51151	0
0	0
0	0
1.08228	0.323934
0	0.835315
1.0433	0.55043
0.987757	1.97483
0.893568	1.30086
0.755616	1.21707
1.03038	0
1.40802	0
0.532007	0
0	0
0.934177	0
0	0
0	0.297893
0.586828	0.315472
0	0
0	0
0.849054	0
0	0
0	1.5873
0	0.945725
1.14	0
0	0
0	0.61674
0	0.320789
0	0.813403
1.1033	0
1.98885	0
0	0
0	0
0	0.416917
1.54428	0.486278
0	0
1.28957	0
0.541148	0.589785
0.971244	0
0.876438	0.81533
0.975445	0
0	0
1.03259	0.339878
0	0.705938
0	0.964764
1.77978	0
1.12475	0
1.19405	0.723988
0.825003	0.655674
0	0.647733
0	0
0	0
0	0
0.662337	0
1.2054	0.908149
0.887471	0
0.892844	0
0.896307	0.379223
0.918155	0.809313
1.40565	1.02577
0.927106	0
2.43603	0
1.50885	0
0	0
0	0
0	0.297259
1.10803	1.23071
2.09662	0
0	0.334857
0.90665	0
0.453131	0.565557
1.03551	0
0	0
0.298807	0.703145
1.66443	0
0.880056	0.427611
1.84224	0
0.914465	0.872447
1.1569	0
0	1.00852
0	0
0.698439	0
1.31388	0.71133
0	0.3051
0.965065	0.485208
0	0
1.07926	0
0	0.371986
0	1.89626
0	0.409608
1.0839	0.291996
0	0
0.80586	0
0	0
1.30025	0
0	0
0.726047	0
0	0
0	0
0	1.03422
0	1.05573
1.37027	0
0	0.819142
1.28379	0.693297
1.24876	0
0	0
0.882956	0.587467
1.41873	0
1.25626	0.647668
0	0.323247
0.983336	0
1.85988	0
0	1.11604
0.917252	0
0	0
1.05867	0
0.605153	0
0	0
0	0
0.667983	0.592122
0	0.427351
1.09232	0
0	0
1.01124	0
0	0
0	0.286396
0.924162	0.37502
1.45051	0.642862
0	0
0	0.885375
0.898114	0.63965
0	0
0	0.530721
0	0
1.58989	0.464725
0	0
0	0
1.66922	0
1.03833	0
0	0.449896
0	0
0	0
0	0.662292
0.721669	0.769529
0	0
1.14699	0
0	0
0	1.78899
1.38592	0.494372
0	0.646974
0	0.369056
0.868895	1.36039
0	0.940254
1.33262	0
0	0.808806
0	0
2.43318	0
1.39532	0.717292
1.31601	0
0	0
0.729924	0
0	0
1.03915	1.04378
0	1.3015
1.19905	0
0	1.41094
1.45264	0
0	0
0	0
1.29407	0.396185
0.921239	0
0	1.24417
0.778214	0
1.22253	1.02194
0	1.7782
0	0.376392
1.37181	0
0.597808	0
1.13032	1.13239
1.59285	1.37758
1.1757	1.3884
0	0.255662
0	1.63156
0	0.381477
0.639396	0
1.01521	0
1.74033	0.624737
0.89915	1.07709
0	0.937945
0	0.47109
1.03406	1.02046
0	0
0.919331	0.738606
1.04283	0
0.921148	0.463038
0	0
0	0
0	0.446424
1.28805	1.08338
1.68654	0.392156
0	0.795749
1.27128	0
0	0
0	0
0	1.19261
0.684267	0.783473
0.873908	0.696514
1.35792	0.398521
1.64447	0
1.18985	0.304379
0.702785	0
1.64627	0
0	0.328878
0	0
0.911963	0
0	0
0.820065	0
1.19598	0.416759
1.27685	0
1.37445	1.08416
0	0
0	0
0	0
0	0
0	0
1.02473	0
0	0.917162
1.22564	0
0	1.02273
2.01987	0
1.34298	0.280969
0	0.873258
1.04821	0
0	0.382956
0	1.01825
1.39282	0.832711
0	0.280477
0	0
0.877422	0
1.29167	0
1.10276	0.27602
1.35237	0
0.707761	0
0.696514	0
0	0.254452
0	0.946448
1.14212	0
0.969513	0.914599
0	0
1.54072	0
0.320862	0
0.986278	0.314861
1.3513	0.802731
0	0
0	0
0	0
0.889156	0.773405
1.53251	0.394113
0.938134	0
0.914375	0.285237
0	0.637751
0.649585	0
1.43435	0
0	0
0	0
0	0
0.809959	0.408471
0	0
0	0
1.98641	0
0	1.04259
0.426168	1.26407
0	0.631051
0	0
0	0
0.99662	0
0	0
0	0
0	0
0.762567	0
0	1.35588
0	0.99824
0	0
1.83853	0
1.00869	0.402323
0	1.14757
0	1.0603
0	0
0	0.639438
0.885375	0
0	0
0.718907	0
0	0.635989
0	0.951103
1.64678	0
0	0
1.42003	0.489336
0	0
0	0
0.745115	0
0	0.492805
1.19848	0.770588
0	0.941778
0	0
0	0.558792
0	0.671428
0	0
0.584253	0
0	0
0	0
0.944427	0
0	0
0.911963	0
0	0
1.37368	1.0672
0	0
0	0
1.17068	0
0	0
0.560045	0
[truncated: 8,883 more rows]

## Sheet: Fig 1
d			e			f			g
Normal decidua	RSA decidua		Normal decidua	RSA decidua		Normal DSC	RSA DSC		Normal DSC	RSA DSC
1.01815	0.94467		0.1481	0.055		0.786177	0.16597		2.49529	1.515
1.16317	0.49732		0.2286	0.0437		0.394568	0.359982		2.60839	1.37628
1.03515	0.96213		0.4182	0.0344		1.3605	0.108506		2.66715	1.60228
0.89193	0.72627		0.184	0.3631		2.0366	0.249943
1.55108	0.19051		0.2148	0.2837		0.422154	0.266503
0.91715	0.84277		0.3875	0.1401		0.475301
0.80047	0.66706		0.4678	0.2573
1.1431	0.88212		0.3676	0.0898
1.29333	0.68714		0.5112	0.3728
1.3289	0.8914		0.4113	0.2928
0.95678	0.55369
0.48076	1.31443
1.01137	0.30608
0.64543	0.29919
1.18784	0.22252
0.57539	0.28098
1.95242	0.60212
2.17044	0.94663
1.48505	0.78429
	0.71663
i
	Normal Decidua						RSA Decidua
Nucleus	4	3	3.8	4	3.2	3.8	2	1.6	1.4	2.4	1	2.6
cytoplasm	2.8	3	3	3	3	3	2	2.8	2.8	2.8	2	2.8

## Sheet: Fig 2
a-b
	IGFBP1			PRL			FOXO1			JAZF1
D0	0.921804	1.26635	0.811846	0.853137	1.15448	0.992381	1.15825	0.766049	1.0757	0.992294	0.946007	1.0617
D2	3.51767	3.72219	5.01611	3.52353	4.11241	10.8781	6.13551	7.20657	6.35504	0.458056	0.445173	0.370051
D4	530.552	577.893	733.849	704.986	885.312	1032.48	41.2997	40.9081	33.3796	1.45552	1.49764	1.50469
D6	1884.62	2673.36	3054.15	2527.5	3070.1	3677.77	121.665	113.87	120.832	1.33668	1.28904	1.64698
d
	PRL
D0	16.6033	17.8706	19.1394
D2	48.0759	42.8772	31.2661
D4	1193.42	1450.01	1638.95
D6	7923.36	6696.78	8342.5
e
	IGFBP1			FOXO1			JAZF1
D0	0.033546	0.031276	0.032868	0.235303	0.333548	0.326094	0.142435	0.139868	0.136417
D2	0.030284	0.029286	0.0257	0.799265	0.771664	0.538054	0.174712	0.236638	0.132565
D4	0.145393	0.180946	0.192686	0.703604	0.94555	0.941478	0.266157	0.43717	0.419867
D6	0.426868	0.390195	0.492864	0.932087	0.837638	0.725031	0.542247	0.489817	0.468142
h: The data were retrieved from microarray data deposited in the Gene Expression Omnibus (GDS2052).
proliferative	middle secretory
379.043	836.157
497.453	903.967
577.939	1268.22
	1166.74

## Sheet: Fig2i
i
proliferative	secretory_early	secretory_early-mid	secretory_mid	secretory_late
0.717238	1.69809	1.62204	1.03026	1.57651
1.472	1.63968	1.56759	1.06817	0.790777
1.0666	1.37338	1.5709	0.796986	0.685105
0.941603	0.983808	1.53536	0.644041	1.07683
0.730146	1.60101	1.59991	1.41888	0.680733
1.662	0.684462	1.22848	1.38379	0.687643
0.904106	1.8316	1.69026	0.768783	0.725497
0.453444	0.649978	1.74227	0.68417	0.391519
0.46798	0.844716	1.41024	0.606932	1.36558
0.925723	0.4963	1.79093	0.480701	0.476533
0.510559	1.83126	1.86356	1.4021	1.30919
0.773657	1.14355	2.30837	1.64661	1.09622
0.736387	1.44407	2.17444	0.976785	1.25134
1.11384	0.822669	1.64763	0.864737	1.03924
0.787564	0.948091	2.02025	1.03785	0.954921
1.55428	2.12521	1.83601	1.31177	0.65609
1.24584	0.495271	1.88362	0.958475	1.00412
1.08845	0.9919	2.64539	0.86548	0.391457
1.19784	0.675715	1.90351	0.587787	0.453225
1.10088	1.59707	1.5063	1.28995	1.29167
1.6589	1.47824	2.42437	0.714724	1.02086
1.39933	1.08003	2.33679	1.35279	0.9563
1.63787	1.67952	1.67106	0.690161	0.428299
1.1486	1.40736	1.53194	1.1943	1.41825
1.725	1.75898	1.69678	0.671194	0.871475
1.30926	1.83098	1.70649	1.86752	0.286215
0.994254	1.82689	1.38795	1.17315	2.1066
0.941198	1.36504	1.30474	1.05969	1.44964
0.897654	1.96356	1.62432	1.58942	0.639396
0.841136	1.49486	1.65959	1.04917	0.438466
0.728534	0.644556	1.70926	2.402	1.67246
0.706666	1.14123	1.7761	0.992007	0.683246
0.727427	1.42914	1.59425	0.977198	1.10817
1.79678	1.45035	1.68059	1.27759	0.635654
0.928307	1.58432	1.64627	0.819142	1.92645
0.762384	1.3448	1.44343	1.18966	0.846765
0.633821	1.40318	1.71859	1.0783	1.23796
0.354723	1.64021	2.25165	0.565606	1.6064
1.18657	1.26936	1.32425	0.311587	1.20099
1.09875	1.24575	1.91848	1.72047	1.75799
0.780962	1.25641	1.65068	1.1031	0.785707
1.52543	1.47668	1.66304	0.831392	0.669398
1.33902	0.648799	1.65615	1.43846	0.789922
0.796417	1.39563	2.19262	1.38659	0.689319
1.9057	1.27236	1.91354	1.58555	0.924988
1.30818	1.91362	1.30357	0.657954	1.05536
0.795083	0.827713	1.88196	0.672647	0.803434
1.47131	0.833079	1.72236	0.785188	1.12278
1.1514	1.75255	1.15111	1.36594	1.16224
0.497965	1.65426	1.82154	1.10236	0.82335
0.774854	1.12041	0.986068	1.59686	1.67935
0.931838	1.00569	2.4075	1.327	0.718799
1.84037	1.32771	1.70594	1.09362	1.52164
1.38345	0.901664	1.48323	1.42613	1.52122
0.854757	1.88409	2.64905	0.742797	0.816843
1.29692	1.78189	1.45264	0.711753	0.656656
1.00786	1.85471	1.80777	0.808438	0.526881
1.32995	1.60712	1.83248	0.6684	1.01076
0.761409	1.91742	1.82328	0.852667	0.315131
1.29851	1.60054	1.78512	0.828329	0.440389
1.30272	2.0466	1.72538	0.5175	1.05904
0.358775	1.69206	1.6276	1.59509	0.974519
0.701296	1.61673	1.63621	1.6986	1.03131
1.44343	1.51059	1.30006	0.971754	0.385256
1.29407	1.21698	1.19808	0.624696	0.510426
0.674484	1.94617	1.69062	0.72205	1.1315
0.598915	0.618196	1.13082	1.365	1.75009
1.45579	1.35953	2.54344	1.13603	1.46403
1.05805	1.07517	1.9057	0.898589	0.623048
0.869297	2.08323	2.19687	1.24628	1.7951
0.780193	0.484836	1.64492	0.909387	1.01019
1.01135	1.26504	1.88055	0.954037	1.2374
0.703609	1.00958	1.89987	1.20923	0.902535
1.3271	1.38005	1.63554	0.83603	1.06405
1.25839	1.2105	1.8848	0.735198	0.428709
0.524553	2.03387	1.5955	1.19598	0.871556
0.462711	1.23161	1.31422	0.651184	0.844111
1.74754	1.56597	2.23285	0.759529	0.754839
0.963359	1.5132	2.08378	0.784702	1.36515
1.01707	1.39361	2.06643	1.40372	0.301815
0.956103	1.53243	1.58958	1.73792	1.57788
1.62547	0.92646	1.20622	2.04299	1.14868
0.728451	1.68095	1.72766	1.28261	1.00819
1.03208	1.21128	1.71335	0.810375	1.18749
1.12153	1.94113	1.7311	1.15402	0.506516
1.03903	1.70932	1.59582	1.10912	1.05481
0.898077	0.645116	1.69641	1.31001	0.449752
1.01096	1.64273	2.20258	0.875539	0.362442
0.295472	1.99441	2.48365	0.958773	0.990408
0.666243	1.29381	1.72349	0.920103	0.2177
0.500714	1.58545	1.93857	0.684024	0.55746
1.50521	1.57045	1.57484	0.482783	1.40604
0.803843	1.07613	1.62695	0.633572	0.602615
0.258177	0.791965	1.5706	1.18201	0.515523
1.42613	1.26037	1.66131	1.04857	0.556844
1.18099	1.21122	1.59676	0.953155	0.446952
1.20384	1.35173	1.58896	0.788938	0.662064
0.85259	1.59051	1.71915	1.58937	1.25639
0.717507	1.48619	1.52318	1.25725	0.497207
0.868252	1.17849	1.53937	1.25062	0.814243
0.778532	1.32122	1.42182	0.663294	0.597624
1.04881	1.83957	1.3875	0.916981	1.64898
0.912141	0.982839	2.24521	0.826663	0.387653
0.698337	0.961608	1.68166	1.51746	0.735962
0.311479	1.26395	1.10641	1.25785	0.544713
0.503171	1.94722	1.59363	0.765446	0.576494
0.523093	0.906914	1.97136	0.52764	0.639142
1.3065	0.767482	2.45527	0.985436	0.423876
0.855327	0.454388	1.45465	1.29311	1.06266
1.22085	2.01081	1.63954	0.767853	1.74734
1.59207	1.59032	1.46711	1.04974	1.21282
1.09915	1.28401	1.46942	1.04629	1.14275
0.843752	1.11144	1.67828	0.554342	0.56727
0.991687	0.854059	1.40744	1.01052	0.608417
0.561692	1.08649	1.69787	0.712176	0.665354
0.44928	0.89605	2.79577	0.772401	1.03515
0.454766	1.42974	2.25738	1.03939	0.645676
1.63611	1.44976	1.48165	0.972469	1.24303
0.316752	1.09808	2.11392	0.731822	0.523205
0.999269	0.873583	1.68594	1.14757	0.747378
1.04057	1.0987	1.18927	1.36874	0.47383
1.55186	1.34372	1.25725	0.861547	1.20116
1.52108	1.36025	1.39544	0.45771	0.521697
0.484381	1.35792	1.37192	0.926092	0.720312
0.81202	1.38682	1.70557	1.97644	0.73758
1.36233	0.741587	2.01376	0.85151	0.78548
0.497813	1.15581	1.5625	0.969463	0.843054
1.56141	1.45516	1.20393	0.868774	1.06492
0.889325	1.73062	1.55127	0.990355	1.01019
1.24268	0.581179	1.81894	0.64088	0.605455
0.419258	2.38728	1.82984	1.88995	1.40164
0.796752	1.10749	1.66131	1.49856	1.12236
0.975822	0.893952	2.15196	0.916171	0.709593
1.96554	1.55923	1.60212	1.58094	0.996383
0.71791	1.75056	1.82371	0.924162	0.990408
0.905859	1.6863	1.78885	0.974827	1.45844
0.550575	1.16209	1.98514	1.53593	1.92645
0.887639	0.879396	1.18122	1.26249	1.25241
1.20865	1.0388	1.50167	0.793686	0.509178
1.09868	1.88575	1.26999	0.83796	0.372519
0.844111	1.15975	1.42158	0.863466	0.309063
1.26376	1.99008	1.53023	1.03903	0.555575
1.27868	1.84763	2.13206	0.880304	0.934177
0.790711	2.10387	1.64627	1.44014	1.64189
0.822968	1.49708	1.67846	0.758803	1.31461
1.0283	1.51413	1.52769	1.2614	0.53735
1.06068	1.69726	1.58401	1.59582	0.769156
0.744941	0.62986	1.57211	0.440291	1.07087
0.993557	0.656611	1.3991	1.42485	0.932585
0.763881	0.570679	1.45264	0.898459	1.04839
1.06411	0.959964	2.31601	0.866691	0.599507
0.95081	1.41329	2.87262	1.34634	1.4534
1.00055	1.62356	1.59896	0.95561	1.20802
1.0443	0.839751	2.64297	1.31901	1.34781
0.865773	0.635153	1.77285	1.36493	0.592555
0.943815	1.14377	1.39248	1.02017	0.594514
1.41588	1.53266	3.13791	0.674815	0.788414
1.05268	0.990728	1.10939	1.29388	1.32392
1.55775	0.755317	1.38795	0.622728	0.488922
1.69969	1.48567	1.46994	1.50235	0.33547
0.557545	1.13625	1.61976	1.3645	1.0245
1.75799	1.43454	2.28188	1.06835	0.637633
0.448818	1.09848	2.35192	1.75775	0.424405
0.965871	0.881877	1.63888	1.24725	0.980621
0.6391	1.64202	1.82415	0.81971	0.47569
1.06316	1.29996	1.52599	0.727482	0.616564
0.768845	0.79625	1.52402	1.17639	0.729729
0.711911	0.932866	2.21557	0.500382	1.66547
0.278894	0.923201	1.39658	1.23841	2.13611
1.53536	1.59352	1.46813	0.747039	0.492459
0.39062	1.77798	1.42589	1.46098	0.610025
1.92762	1.73608	2.22324	0.52924	0.373109
1.16108	0.656924	2.24332	1.33267	1.5955
0.354812	1.50657	1.33036	0.864737	0.916261
1.33006	1.55994	1.81333	1.13367	0.751864
0.823135	1.41353	2.2076	1.58258	0.291268
0.773028	1.15863	1.76357	0.680781	1.20213
1.26176	0.392094	1.8294	1.26131	0.799842
0.778723	1.31395	1.71186	0.92646	1.32122
1.05585	0.607236	1.74344	0.917974	1.63421
1.23071	1.32143	1.05426	0.888945	1.52487
1.01152	0.691601	1.83734	0.84745	1.08286
0.54007	1.12841	1.71149	0.653764	0.291876
0.605984	0.854835	2.39517	1.03774	1.12264
1.11103	1.71559	1.5176	1.51927	0.568263
0.918833	1.37862	1.69787	1.44653	0.695757
1.12037	1.21807	2.30796	1.32771	1.32628
1.6483	1.11226	1.75759	0.384926	0.860149
1.28833	1.58764	1.40954	0.762689	0.558248
0.948091	1.5512	2.49285	0.752101	1.02793
0.738321	2.26039	1.69206	0.510479	0.275179
0.960313	0.833152	1.87773	2.1066	1.61159
1.05071	0.663021	1.43679	1.50113	1.00281
0.755536	1.5871	1.08884	0.602971	0.550368
1.14934	1.42637	1.58094	1.03154	1.2676
0.821247	2.61723	2.42094	1.13855	1.55775
1.26687	0.99126	1.29812	0.987545	1.38368
0.83529	1.90863	1.6863	0.880882	0.636093
0.776467	1.43071	1.42805	0.670027	1.35237
1.30914	0.578517	2.53677	0.768411	0.744302
1.26189	1.57808	1.84718	1.14934	0.825579
0.725882	1.38862	2.26856	1.58501	1.50477
0.860621	1.35007	2.30755	0.777959	1.07441
0.888987	2.09168	2.70842	0.799236	0.413282
1.10236	1.51344	1.59238	0.842489	1.02416
1.14772	1.49681	1.51151	0.547065	0.886715
0.579275	2.09777	2.25878	0.795783	0.982917
0.742201	1.09781	2.3982	1.60848	0.374027
0.437667	1.66672	1.62925	0.800991	0.417323
0.689896	1.6912	1.49466	1.10202	0.587858
0.900492	1.69581	1.66721	0.420744	0.589165
0.516789	1.42023	1.43851	1.2036	0.650504
0.533722	1.48349	1.55509	0.654296	0.724344
1.21912	2.5402	2.41026	0.714085	0.59346
1.02313	1.77841	1.28681	0.672788	0.98386
1.41235	0.889156	1.39111	1.02841	1.10681
1.30337	2.00684	1.53822	1.55309	0.832051
1.32376	1.6037	2.10154	1.24364	1.02588
1.10445	0.88979	1.73879	0.832711	1.47174
0.495848	1.05978	2.26392	0.880882	0.908812
1.33965	1.15296	1.73071	0.814138	0.754182
0.398602	1.57582	1.30474	1.47894	1.57605
1.11813	1.09768	1.49118	0.895706	2.20941
1.11049	0.594259	1.81548	1.36973	0.210746
0.566978	0.829785	2.93858	1.31711	1.72122
1.16808	1.39009	2.08904	1.78774	1.34319
0.903014	0.700579	2.26135	1.09688	0.821062
1.40465	1.55509	1.68487	0.82335	0.669654
0.894679	1.80278	1.30827	1.32466	1.37071
0.543438	0.709593	1.88314	1.21083	1.07011
0.964724	1.6959	1.51234	0.715685	0.999649
0.517829	1.78142	1.56759	1.08649	0.367656
1.39784	0.396472	1.47772	1.26568	1.40814
0.737068	1.74133	1.50059	0.982342	0.465253
1.5466	1.69423	1.65786	0.522953	0.790317
1.11151	1.75317	1.79552	0.868012	0.440507
0.834625	2.11846	1.51676	1.17145	0.533868
0.17025	1.99716	1.67036	0.579379	1.09028
0.40475	1.50384	1.44442	0.957732	0.614394
0.770172	1.05855	1.30709	1.02051	0.336609
0.539592	0.978751	1.90351	1.22644	0.377124
0.710592	1.40076	2.2437	1.30093	0.969107
0.806889	1.595	1.65615	1.71273	1.7448
0.970174	0.795283	1.63388	0.818575	0.401064
1.28171	1.10451	1.71559	0.989505	0.946062
0.620712	1.43692	1.06089	0.546146	1.31961
0.268706	1.87305	1.70704	0.801871	0.649585
0.303245	1.82688	1.39956	1.08067	0.752457
0.712229	0.763483	1.50466	1.87034	0.648277
0.644406	1.78166	2.62299	1.13217	1.15407
1.36025	1.83637	1.32163	0.615018	1.40106
1.0895	0.840649	2.06492	1.28115	1.0891
1.67693	1.23545	1.41118	1.36631	1.1445
0.750445	1.80786	1.63554	1.67704	0.739292
1.26122	1.51032	1.9574	1.50808	1.44814
0.735763	1.11199	1.7684	0.732214	0.792295
0.276866	1.18562	1.7993	1.13625	2.1436
1.01491	2.14351	2.05092	0.603459	0.359936
0.855534	1.58432	2.3502	1.07721	0.570099
1.03324	1.60281	1.60497	1.06823	0.812043
1.51427	1.83093	2.425	0.897339	1.38592
0.940548	1.51344	1.57758	1.38328	0.425468
0.595079	1.29727	1.61878	1.28713	0.937543
0.715258	1.25098	1.41636	0.951395	0.745581
0.682713	1.2559	1.85464	1.55274	1.11336
0.914047	1.84299	2.12456	0.536774	0.558952
0.380054	0.776435	1.46123	1.10149	1.10115
1.20835	0.465937	1.62662	1.3893	0.883705
0.776424	1.65881	2.28504	0.865613	1.24867
1.19703	1.04701	1.46301	1.03486	0.50649
0.902274	1.06986	2.54614	1.00063	0.542321
1.10092	1.46072	1.612	1.08519	0.942128
0.808438	1.35795	1.78142	1.41029	0.341342
1.05928	1.99679	1.33757	0.596889	1.43047
0.600583	0.942702	1.72236	1.3021	0.660568
1.19614	1.9335	1.76719	1.16307	0.941555
0.869981	0.622287	1.78595	0.763239	0.889072
1.16808	1.2988	1.79259	0.599989	1.10722
1.23883	0.940317	1.74852	0.718368	0.682084
1.12608	1.7564	1.20523	1.19261	1.11634
0.926092	1.55834	1.6946	1.12257	1.7311
1.52473	0.608227	1.54052	0.796685	1.11584
0.959567	1.00858	1.24567	1.52094	0.504403
1.34027	1.17593	2.136	0.930208	0.701885
0.843834	1.73011	1.7141	0.852513	1.35226
0.899265	1.48728	2.66424	0.376392	0.603434
1.7572	1.95142	2.40566	1.55501	0.480066
1.41873	1.85675	1.745	0.910185	1.32649
1.30513	1.1605	1.37899	1.49078	1.21866
0.94751	1.07295	1.73879	1.188	0.539145
0.73483	1.88788	1.87937	0.78535	0.661837
0.570662	0.978181	1.60688	0.825723	1.5332
0.744128	1.41298	1.68702	1.00604	0.354774
1.18948	0.997267	1.50086	0.48056	0.56656
0.821561	0.928554	1.06175	0.772401	0.643526
0.792692	1.34824	2.35321	0.739006	0.60142
1.74567	1.1239	1.74695	0.656924	0.937709
1.34045	1.47362	1.5388	1.53555	1.03677
1.37214	1.66919	2.22889	1.30045	0.69849
1.18839	0.824643	1.79426	1.36114	0.406988
1.31961	0.863043	2.10691	1.01938	1.35738
0.615937	1.06729	1.44665	0.855146	0.731207
0.456965	1.46098	1.44343	0.866531	0.866331
0.996593	0.810236	2.14205	1.67952	1.22338
0.977431	1.17686	1.99167	1.1212	0.795799
0.54936	1.26131	1.96818	0.92979	0.979166
0.683538	1.34312	2.21739	0.617566	1.33581
0.936057	1.02017	2.21448	1.25797	2.33531
0.437589	2.13124	1.76438	1.39796	0.499323
1.02199	0.888903	1.80268	1.30259	1.47694
0.548588	1.39453	2.15229	0.682447	0.577881
1.43265	1.69163	1.77692	0.839526	0.423985
0.702605	1.51621	1.66235	1.28388	0.814769
1.16843	1.23814	1.7497	0.841324	0.783021
1.20393	0.820208	1.86678	1.00963	0.417624
0.66459	1.64452	1.53393	1.1596	0.465694
1.159	1.00753	1.60593	0.712811	0.706666
1.25631	1.03962	1.53708	0.795416	1.10614
1.29851	1.85169	2.48231	1.64458	1.24672
0.415827	2.13396	1.27091	1.83468	0.385904
0.54001	0.608646	2.36886	1.3619	2.59043
1.59734	1.52346	1.7572	0.649279	0.396026
1.24303	0.745697	1.63421	0.64037	0.509469
0.725222	1.39361	1.64492	1.60736	1.03457
0.314571	1.51492	2.66217	1.26468	1.06436
0.362548	2.57587	1.63587	0.505014	0.568786
1.38379	1.38196	1.66443	0.467223	0.399975
0.742422	2.27402	1.70373	1.60291	0.603271
0.868146	1.00654	1.78224	1.2852	1.86817
0.977095	1.11867	2.17099	0.835882	0.90247
0.465716	1.33163	2.83926	1.73493	1.43802
1.00841	2.30765	1.25223	1.188	0.320023
1.00493	1.69793	1.3576	1.50357	0.78399
1.56699	2.25878	1.74813	1.60085	0.692722
0.588463	1.01241	2.09059	0.592483	0.96096
0.579333	1.61321	1.74754	1.62367	0.582992
1.13353	1.47973	2.69803	0.976372	1.33633
0.798327	1.94587	2.41767	1.64223	0.322695
0.401914	1.59663	2.34279	1.24243	2.04739
0.442011	2.43472	1.30239	0.899496	0.928307
0.435517	2.22641	1.52178	0.944043	0.684689
1.23122	1.0819	1.08286	0.541719	0.560754
0.823637	2.14834	1.70043	0.608456	0.87269
0.71054	0.866811	1.44294	1.22823	2.20007
1.97267	1.77633	1.30808	0.574825	0.722104
0.606287	0.975651	1.23796	1.6774	0.719663
1.08897	1.29928	1.76679	0.687692	1.01921
1.70667	1.13153	1.5482	0.959964	1.33954
0.794617	1.30342	1.24567	0.857015	0.763117
1.25491	2.32436	1.52178	1.56072	0.208645
0.923723	1.14538	1.68237	1.31471	0.496728
0.59601	0.819426	2.25089	0.933427	1.08067
0.465871	1.3619	2.0743	1.07062	1.77163
0.654096	1.4964	0.973288	1.13805	0.581423
1.01395	1.70415	1.73608	0.759529	1.63288
1.13496	1.53319	1.82896	1.04485	1.01549
1.22989	1.3781	1.54341	0.941174	1.17207
0.92554	1.41626	1.85124	1.07594	1.10752
1.14188	1.43417	1.29024	1.62145	0.52042
0.962958	1.46617	1.4295	0.361119	1.9203
1.3606	1.46612	1.46659	0.700017	0.306277
0.965367	0.760984	1.52459	0.59043	0.455419
1.02508	1.57302	1.61104	1.39142	0.969285
1.24974	1.25464	1.40557	1.08203	0.86307
0.549082	0.840499	1.68523	0.570813	0.530303
0.828003	1.77013	1.20868	0.803911	0.572525
0.963659	1.1258	1.65718	1.41557	0.633655
1.1113	1.12806	1.60054	1.37611	1.20181
1.00511	0.908723	1.68882	1.71056	1.45852
1.67071	0.859992	2.69674	1.37137	0.400072
0.992862	1.30435	2.1679	1.0991	0.831501
0.5586	0.944619	2.16108	1.1486	1.18677
0.652262	1.57843	1.67001	0.809475	1.60656
0.777037	0.526701	2.93486	0.741644	0.935304
0.613099	1.17691	1.75998	0.821276	1.20753
1.08558	1.17315	1.77447	1.00215	1.73378
0.630736	1.21232	2.55212	0.928646	1.93198
1.16171	0.833336	1.60402	1.18784	1.00008
0.814068	0.742393	1.5411	1.5215	1.51151
1.31441	0.723578	1.52094	0.971142	0.766185
0.959592	0.574554	1.82852	1.32143	1.0151
0.411969	1.42781	1.82524	0.508543	0.637477
1.1351	1.49225	1.79615	1.41294	0.733928
0.98449	1.2404	1.73416	0.973032	1.92921
1.06249	1.39926	2.39156	1.37788	1.22644
0.480019	1.71649	1.75482	0.980933	0.79712
0.982394	1.73714	1.27573	0.997195	0.444468
0.907443	1.091	1.49789	0.882915	0.886128
1.15185	1.18275	1.13956	1.41565	0.578139
1.07428	1.23493	1.6037	0.97663	0.369677
0.794417	1.65965	1.51579	1.30523	0.394902
0.893291	1.3854	2.30025	0.717991	0.506019
0.707526	1.27276	1.65443	1.03892	0.968972
0.705497	0.771431	2.53993	0.729534	1.08042
1.03347	1.60212	2.28822	0.898891	0.846423
0.557322	1.97751	1.25761	1.09015	0.906211
1.30347	2.46212	2.58399	0.817903	1.33985
1.09516	1.35845	1.58648	1.2748	0.272358
0.920678	1.31601	2.46572	0.803298	1.62183
0.694852	1.86034	1.70446	0.910628	1.67704
0.61226	1.58163	2.5821	1.1795	0.464549
1.06473	0.777387	1.39202	0.838929	1.90667
0.959832	1.40604	1.66652	2.00342	0.571841
0.955462	0.842677	2.07582	0.801329	0.239391
1.56609	1.63954	1.31223	1.46174	0.313954
1.55201	1.7903	2.40842	0.499463	0.605474
1.20835	2.16017	1.55215	1.1569	1.25401
0.995543	1.9334	1.41423	0.768597	1.39498
1.20311	1.45987	1.46123	1.30119	0.430829
0.694826	1.15066	1.56414	0.662747	0.63405
0.675596	0.959766	2.62854	1.3685	0.765939
0.678369	1.5411	1.4021	1.40383	0.432456
0.4936	0.950129	1.63988	1.5501	0.579793
0.732298	2.21484	1.4856	0.723195	0.47367
1.39647	1.03633	1.51344	0.900622	1.35215
0.953743	0.690905	1.2958	1.39773	0.755437
0.274018	2.05938	1.5545	1.10115	0.51456
0.856741	1.83001	1.57895	1.1997	1.12031
1.02233	1.54932	2.23434	0.699405	0.954037
1.11033	1.76148	1.69387	0.942319	0.854913
1.30494	0.987492	1.53422	1.01325	0.174934
0.817231	1.63921	2.36492	0.755497	0.426611
0.970429	1.8166	1.58927	1.49394	0.869458
0.751805	1.38569	1.61136	1.70262	1.04713
0.738011	1.73539	1.33057	0.97493	0.446891
1.03633	2.20765	1.7357	1.15878	0.926368
1.23988	1.10202	1.61716	1.06773	0.952176
1.19743	1.5988	1.55568	0.885459	1.37177
1.51234	1.82154	2.12521	0.838538	0.42244
0.833483	1.20213	1.60307	1.14181	1.73378
1.18882	0.940127	1.99817	0.91983	0.433866
1.04887	0.9919	2.04173	0.779681	2.22545
1.12181	0.917703	2.32235	1.08029	0.928214
0.981768	1.43484	2.03891	1.02968	1.55215
0.53003	1.10618	2.16653	0.621449	0.50849
0.39978	2.11396	2.16996	1.42206	1.17821
0.581875	2.27696	1.6088	0.866411	1.07657
0.523121	1.95949	1.66304	1.84135	0.715124
0.79937	1.18044	1.54081	0.477055	0.382778
1.08074	1.91147	2.07126	0.579828	1.88709
0.502358	1.3848	2.15397	0.860464	1.2326
1.29576	2.22288	1.73995	0.853363	0.481977
1.28153	1.19883	2.2803	0.813438	0.946544
1.03266	1.19808	2.27755	1.71335	0.428821
0.480842	2.0916	1.42265	1.38256	1.106
1.09675	1.63479	1.82023	1.79051	0.573233
0.673352	1.22287	2.12716	1.33087	0.506307
0.534599	0.916891	2.14604	0.669685	0.445454
1.31681	1.26413	1.64593	1.34501	0.623932
0.367492	1.30877	1.472	2.43809	0.777419
1.04887	0.820919	1.47252	1.32761	1.59781
0.559369	1.5503	1.51927	0.590825	0.601588
0.731962	0.758441	1.12643	1.25797	1.10273
1.75087	1.34676	1.75206	1.47486	0.859992
1.18746	1.75462	1.72842	1.3475	0.962191
0.507672	2.26693	1.77366	1.28256	0.415879
0.63233	0.59733	2.13337	1.07619	1.01186
0.777546	0.857171	1.51927	0.794816	0.750062
1.38953	0.61733	1.1608	0.842376	1.09701
1.33085	1.16481	1.42517	1.40349	0.240886
1.02336	1.97103	1.3991	1.07734	2.23957
0.809485	1.13618	1.71484	0.922333	1.22321
1.87049	1.58094	1.50059	2.16285	1.65993
0.731374	1.13689	1.48905	1.22699	0.954135
0.992755	1.19588	1.74891	1.48728	0.723195
1.04737	1.76958	1.39658	0.982185	0.935586
0.867131	1.75966	1.99131	0.777069	1.32669
0.769094	2.18993	2.13501	1.71087	1.41655
1.86706	1.52943	1.54428	1.71161	0.209929
0.530447	2.11025	1.72881	0.827314	1.30064
0.857757	0.725057	1.27295	1.67826	1.26815
1.0327	1.63079	1.58834	1.45323	0.732214
1.85124	1.29388	1.32324	0.735311	0.791998
1.22287	1.23329	2.49446	0.756455	0.938292
1.03328	0.941842	1.7993	1.41196	0.644599
0.668771	1.56369	1.33509	1.12181	1.26779
0.933755	1.34041	2.12294	0.58768	0.803094
	1.84763	2.3737	0.865533	1.59207
	1.49238	1.48508	0.957881	0.840799
	0.971269	2.11617	1.04553	1.2748
	1.05038	1.58432	0.600917	1.45996
	1.8114	1.5631	0.854253	0.96725
	1.10359	1.69969	0.729614	0.503055
	1.41932	1.57393	1.45642	0.65114
	1.52052	2.05418	1.34497	1.35077
	0.756215	1.62301	0.759287	0.643226
	1.48656	2.45625	0.561303	1.60688
	0.821062	1.66235	1.2676	0.895321
	1.48397	2.51233	0.782569	0.950567
	1.54864	1.52402	1.21498	0.781347
	2.07527	2.25776	1.15359	0.509284
	0.795749	2.4582	0.623289	1.76759
	1.20819	1.97483	0.964362	0.480466
	1.8973	1.36493	2.24918	0.469446
	1.21623	1.46327	1.71354	0.530447
	1.09496	1.37788	0.983022	1.49735
	1.03727	1.88504	0.576631	1.24876
	1.61449	1.49012	2.03376	1.36125
	2.12333	1.34803	1.17345	0.874315
	1.62864	1.41353	0.868654	1.10662
	1.81398	1.51427	0.636031	1.41721
	1.10048	1.19695	0.419419	1.1232
	1.5902	1.37744	0.976991	2.39246
	1.61224	2.38348	1.30887	1.15066
	1.41619	1.79615	0.467334	1.47538
	0.457795	1.72881	1.52206	1.69405
	1.30445	1.16005	0.660704	0.4888
	0.834699	1.73724	1.09133	1.40557
	1.62859	1.77692	0.525851	0.557067
	0.882541	1.69678	0.485172	1.94386
	2.15414	1.34236	0.764648	0.512145
	2.1957	1.54081	0.974262	1.22865
	1.73879	1.12139	0.767791	1.11076
	1.53828	1.65786	1.76478	0.60226
	1.39991	1.86241	0.616348	0.805346
	1.19943	2.22951	1.16519	0.745173
	1.21598	1.49065	0.455293	1.21866
	1.21423	1.75166	1.45933	0.561918
	1.59404	1.35867	0.545749	0.336449
	1.65273	2.19368	2.1136	0.554973
	1.79743	1.79804	0.491767	0.468047
	1.89544	1.41873	0.503831	1.34215
	1.70437	2.31245	0.525738	1.49091
	0.442907	1.57605	1.06448	1.05268
	1.86233	1.5236	0.803026	0.85952
	1.65491	1.41282	0.638551	0.338172
	1.3121	1.80437	1.79357	0.497282
	1.80014	1.71075	0.986454	1.33834
	0.613849	1.51538	0.783214	0.634071
	1.11618	2.471	1.35685	0.484165
	1.29645	2.16312	1.25803	0.546268
	1.22102	1.63073	1.40977	0.874764
	1.9658	2.2803	1.30162	0.857874
	1.9061	1.63123	1.41841	0.536774
	1.2286	1.32143	1.69038	0.365523
	1.44597	2.05804	0.719447	0.413889
	2.13422	1.83601	0.900882	1.18169
	1.291	1.77692	0.985331	0.675833
	1.44814	1.87328	1.69496	1.15229
	1.1593	2.74309	1.00324	0.63457
	2.48716	1.50521	0.979373	0.515999
	2.01702	1.19534	0.700605	0.779426
	0.747507	1.92745	1.13453	1.15541
	1.13618	1.76961	1.76585	0.891441
	0.725002	1.41118	0.582572	1.04629
	0.605228	1.9935	1.74098	1.28707
	1.95159	1.4856	0.32491	0.343307
	1.1899	1.60816	1.42637	0.710382
	1.44023	2.15634	1.46148	0.92646
	0.759892	1.67387	1.62476	1.39956
	0.723742	1.64021	0.4879	1.15266
	1.43961	1.34993	0.968397	0.743935
	0.774854	1.40141	1.35428	0.428765
	2.30857	1.59676	0.913122	1.01915
	2.21037	1.89314	0.51136	1.30464
	0.947075	1.77244	1.25366	1.46403
	2.16133	1.75998	1.01008	0.921269
	1.56819	1.42517	1.31581	1.36442
	1.90863	1.64357	1.33695	0.552896
	1.01487	1.46685	1.08806	0.712282
	1.44096	2.09777	0.939367	1.5215
	2.26908	2.27676	1.16732	0.827652
	1.98073	1.61587	1.05996	0.425046
	1.01353	1.63854	1.309	1.0411
	2.01552	2.76698	1.12461	1.30447
	1.27104	1.10641	0.799539	0.604738
	1.06411	2.23583	1.32716	1.09915
	1.06723	1.62826	0.885877	1.97314
	0.930906	1.53336	1.06287	0.887724
	1.69496	1.36645	0.958971	1.57423
	1.51185	2.56384	1.28059	1.54923
	0.895278	1.73071	1.93883	1.14513
	1.36902	1.61458	0.907267	1.12278
	0.902099	1.79594	0.983336	0.349389
	1.34993	1.73801	0.480677	0.677045
	1.35496	1.65136	0.722704	0.482664
	0.819497	1.52487	0.993611	0.934646
	1.60109	1.41896	1.03422	0.560141
	2.23666	2.04212	0.730704	1.51704
	1.9557	1.59613	1.4065	1.48852
	1.40767	2.13369	0.63691	1.50794
	1.32778	1.29812	0.465407	1.09081
	1.30906	1.66756	1.67645
	1.76773	1.86771	1.04966
	1.64383	1.46327	1.05683
	0.832564	2.21448	0.559434
	1.26249	1.66443	0.560657
	1.60904	1.42039	1.9101
	0.916711	1.34215	1.10926
	1.375	1.18879	0.809544
	1.81322	2.85455	0.617763
	1.25111	1.68666	0.976269
	0.924437	1.94403	1.24814
	0.715952	1.65307	1.31402
	1.68855	1.7311	1.1899
	1.45726	1.87142	2.1078
	1.20127	1.57758	1.31961
	0.970327	1.6018	1.79531
	1.84583	1.58927	0.557673
	1.3292	1.1831	0.73421
	1.58012	1.94703	0.855146
	1.09755	1.33799	1.22737
	1.19679	2.19758	0.603872
	1.50602	1.81419	0.573537
	0.990941	2.60501	1.18224
	1.04253	1.13725	1.31025
	0.73452	1.47174	0.705419
	0.761045	1.21365	0.706822
	1.3962	1.48613	0.766154
	1.22712	1.52346	1.72368
	0.604248	1.50821	1.73522
	1.75839	2.07005	1.53228
	1.15975	1.77042	1.42757
	1.97136	1.77488	1.69503
	1.55427	1.65924	0.725992
	1.18002	1.57453	0.732944
	0.741414	1.32446	0.450411
	0.631586	1.78224	0.936151
	0.960611	1.77937	0.705005
	0.591113	1.0656	0.683343
	1.20907	2.42047	0.808438
	0.604022	1.78968	1.04539
	1.30213	1.28077	2.48248
	1.29375	1.77082	1.09728
	1.40625	1.71522	1.49762
	1.12862	1.73301	1.04717
	0.8585	2.1066	0.991687
	1.10512	1.96422	0.90859
	1.95038	1.48008	1.33923
	0.831904	1.84943	1.41494
	1.05953	1.55215	1.27221
	1.61652	2.50438	1.39738
	1.25098	1.94061	1.21849
	1.42087	1.90327	1.41976
	1.8316	2.24182	0.877545
	1.46225	1.32628	0.626556
	1.31216	1.42517	1.8099
	0.835069	1.70116	0.60697
	0.566165	1.81764	1.13841
	1.82633	1.63421	0.93981
	1.13071	1.75462	1.14919
	1.12102	2.32776	0.790382
	1.74142	1.46813	1.04617
	1.19299	1.77937	0.760377
	1.1343	1.76558	1.08489
	0.788807	1.65959	0.778277
	1.9609	2.23994	1.10912
	1.55339	1.28719	1.49212
	0.541869	2.10122	0.837365
	2.02132	1.33861	1.24426
	0.734802	2.58891	1.26834
	0.867131	1.56369	0.765139
	1.25241	2.48955	0.855845
	0.612376	1.59707	0.689171
	1.4989	2.29261	0.757778
	0.98924	2.22398	0.587254
	0.883622	1.85828	0.717453
	1.37346	1.60117	0.900362
	1.91997	1.48191	0.504221
	1.53583	1.62204	1.41435
	1.25211	1.61976	1.26376
	0.737751	1.54835	0.570411
	1.55854	1.77001	0.449382
	1.12111	1.78265	0.719447
	1.6264	2.44897	1.26249
	1.23088	1.55923	0.991473
	0.921786	1.60275	0.944571
	0.384836	1.76719	1.82371
	0.930348	1.3476	0.929976
	1.61297	1.59613	1.17407
	1.14596	2.12977	1.15318
	2.39427	1.65375	1.09054
	2.44271	1.76799	1.1581
	1.73801	1.53479	0.775106
	1.34131	2.28307	0.666735
	0.872852	1.45844	1.52108
	0.815295	1.32893	0.888566
	1.19941	1.55834	0.846613
	1.25348	1.3411	1.44318
	2.02919	2.60423	0.740839
	1.95021	2.23434	0.94722
	2.01787	2.22031	1.13446
	1.84037	2.40002	1.25977
	2.00176	2.44319	1.28266
	1.79259	1.06823	0.877668
	1.63908	1.51649	1.55513
	0.430226	2.42047	1.28124
	1.04857	2.61905	1.31015
	0.596889	1.39842	0.816667
	1.74422	2.25546	0.936528
	1.44121	1.34676	0.822169
	1.02668	2.26934	1.24944
	2.09573	1.41896	1.23088
	2.03659	2.83875	1.03609
	1.40961	2.23682	1.67293
	1.60022	1.51068	1.40921
	1.56409	1.90351	0.585379
	1.54769	1.75403	2.02795
	1.14596	1.15586	1.11322
	2.42	1.71149	1.18347
	1.3115	1.58002	0.687889
	2.40934	1.85874	1.27769
	2.12272	1.68451	1.2987
	1.66512	1.61846	0.79615
	1.46916	2.34934	0.610794
	1.19711	1.127	0.894593
	1.46882	1.98804	0.671662
	1.19229	2.32401	0.624979
	1.48116	1.60529	1.25887
	2.10829	1.95193	0.800754
	1.2799	2.21157	1.29043
	2.11196	1.27257	1.16565
	1.63429	1.68166	1.48086
	1.97851	1.46994	1.43192
	1.40314	2.26598	0.366893
	1.6051	1.76638	0.961958
	2.0925	1.65034	1.43606
	1.83123	1.48852	1.27073
	1.85411	1.55186	0.862199
	2.05495	1.612	0.587502
	1.22994	1.26834	0.597956
	2.0156	1.58586	2.16777
	0.780001	1.76638	1.04665
	0.790119	1.64021	1.48825
	1.46726	1.29754	0.742105
	0.8061	1.82154	1.64813
	0.792097	1.44343	0.823099
	2.09706	1.9401	1.92975
	1.59311	2.09381	0.570913
	1.79238	2.12683	0.542804
	1.18626	1.66028	0.718206
	0.835216	1.43411	1.53746
	0.788807	1.79972	1.0661
	0.933708	0.98135	0.792957
	0.96396	1.7052	1.32534
	2.07783	1.47668	1.38862
	0.771493	2.3254	1.00292
	1.69969	1.66756	1.10276
	0.660161	2.21013	1.02439
	1.33108	1.81937	1.12104
	1.90133	1.58772	0.98612
	0.866651	2.78024	1.08228
	1.71038	1.71298	0.969056
	1.92384	1.40465	0.682955
	1.79405	2.24445	1.12728
	1.38122	1.36493	1.46634
	1.91045	1.46225	0.938134
	1.23375	1.94574	0.435748
	0.743665	1.5715	0.820848
	1.55736	1.63821	1.16443
	2.12148	1.20474	0.794816
	1.32351	1.75028	1.89867
	1.68802	1.6517	0.924805
	1.11117	1.29831	1.27295
	1.88073	1.37302	0.954528
	1.60014	1.38323	1.34781
	1.27937	2.20115	0.685096
	0.710777	1.84135	0.760255
	2.06753	1.60149	1.93578
	1.91812	1.88291	1.09988
	1.25689	1.6975	1.35141
	1.29957	1.46021	0.886045
	1.90205	2.36959	0.718368
	1.40767	1.4086	0.895878
	1.50675	1.31641	0.725112
	0.946496	1.43753	0.932585
	1.5111	2.448	0.916261
	0.831099	1.75403	0.883123
	1.95735	1.63554	0.691999
	1.61329	1.34571	0.52259
	1.26213	2.47149	0.54981
	2.00717	1.25653	1.43071
	1.57599	1.27853	1.16171
	1.70757	1.72842	0.797421
	1.15765	1.2469	0.432703
	0.627003	1.79804	1.11805
	0.54919	2.3043	0.719474
	1.96977	2.12326	0.868012
	0.820208	1.39819	2.13709
	0.576221	2.199	1.15953
	1.06274	1.7384	0.882208
	1.37005	2.1912	1.00511
	1.17307	1.67176	0.82335
	1.43156	1.82633	0.588677
	1.51936	1.66861	1.01791
	0.998727	1.50712	1.48027
	1.72804	2.65929	0.9686
	1.09377	1.68666	1.89385
	1.23614	1.65718	1.37177
	2.01523	1.58741	0.943467
	0.617448	1.26522	0.937472
	0.605871	2.02309	1.62719
	1.03833	1.84448	1.26699
	1.3842	1.31741	1.22287
	0.557035	1.59488	0.848366
	0.846537	1.67071	1.16717
	1.61658	1.90278	2.01934
	1.17539	1.60434	1.282
	1.12954	1.8535	1.26568
	1.6119	1.53708	1.17904
	0.786455	1.31223	1.45427
	1.59196	1.94831	0.965972
	2.06092	2.21921	0.731319
	1.54588	2.0062	0.426814
	0.526351	1.60752	1.52412
	0.695707	2.08409	0.541569
	0.815049	1.40395	0.617802
	0.56056	2.63195	1.43174
	1.20824	1.37434	1.52557
	1.83801	1.94061	0.867211
	1.25491	1.39933	0.940698
	1.76168	2.16414	0.74628
	1.75892	1.10424	1.26981
	1.51936	1.23329	0.572851
	1.18713	1.46352	1.11847
	1.52938	2.11777	0.518928
	1.46322	1.188	0.606667
	1.22831	2.05408	0.859677
	0.580538	2.17375	1.43419
	1.23028	2.27873	1.07137
	1.21348	2.23025	0.982342
	1.51693	1.70446	0.704073
	1.31677	2.21976	0.928955
	1.50883	2.01263	0.885793
	2.34481	2.16108	1.27027
	1.92345	2.37062	0.908812
	0.776435	2.20365	1.87018
	1.41337	1.32122	0.89485
	1.3664	1.60976	1.80268
	1.27301	1.37589	1.50366
	1.61917	1.19566	0.504949
	0.459036	2.38646	1.87812
	1.53962	1.64695	1.56969
	1.04593	2.1604	0.547464
	0.848366	1.61008	0.70844
	1.57575	1.34571	0.607693
	0.692997	1.76598	1.41157
	0.697627	2.86815	0.712917
	2.11287	1.31342	0.887219
	1.25009	2.78391	2.02014
	1.57287	2.02167	1.56564
	1.54148	1.8198	0.95798
	1.92482	1.55391	0.624374
	1.56429	2.26122	0.935304
	1.44939	2.47572	0.980413
	1.37622	1.64391	1.38166
	1.46548	1.32547	1.17099
	0.939493	2.29944	0.989824
	2.41373	2.19156	1.29062
	1.55657	1.74656	1.38457
	2.06502	2.82472	1.1813
	0.653941	1.21531	1.16156
	1.64357	2.07217	1.1733
	1.88084	1.6917	0.768349
	1.61514	1.71223	0.955216
	1.282	1.91083	1.07606
	1.69832	1.15571	1.10614
	0.830733	1.77082	0.692598
	1.13927	1.472	1.68052
	1.39693	1.67281	0.831392
	0.667335	2.40306	1.41317
	0.789397	1.94292	0.67562
	1.25407	1.22237	1.09489
	2.10685	1.77163	1.33861
	1.24558	1.68882	0.988498
	1.14989	1.45014	0.747507
	1.31276	2.41581	0.828911
	0.587787	2.4098	0.806614
	1.22695	1.70189	1.69988
	2.3732	1.74422	1.74033
	2.35429	1.62958	0.711436
	0.708127	2.60308	1.54216
	0.786455	2.21157	0.506884
	1.16651	2.11745	0.776625
	0.934787	1.53564	1.93591
	1.65461	1.61008	0.522562
	2.22742	1.71149	0.630598
	1.80586	1.19054	0.386689
	1.69532	1.72198	0.887345
	1.81407	1.73763	1.62678
	1.25419	3.02102	1.22712
	1.92279	1.5215	1.33767
	1.79653	2.56347	1.01645
	0.96401	1.61281	1.61838
	1.33385	2.49821	0.645568
	0.743549	1.74266	1.20753
	1.63288	1.67952	1.66896
	1.71756	2.66342	1.87859
	2.29141	2.14916	1.53693
	1.23191	2.62893	0.623811
	2.23384	1.44417	1.09384
	1.04905	2.23545	0.64559
	1.4827	2.40796	0.871637
	1.07251	1.01757	1.43326
	1.52108	1.43533	0.59506
	1.83292	1.23675	0.462123
	0.917703	2.21194	2.00364
	1.05628	1.60402	1.02531
	1.37522	1.725	0.700681
	1.25196	2.43034	0.751391
	0.632909	1.5033	0.887219
	1.36765	1.44121	0.790975
	1.51676	2.30973	0.830208
	1.18998	2.29021	0.705627
	1.06163	1.18531	1.55254
	1.24189	1.45819	1.03038
	0.48407	1.70262	1.24664
	0.936104	1.1168	0.901708
	1.75465	1.07913	0.482379
	2.53199	2.3558	1.37016
	1.93215	1.27017	0.961558
	1.0799	1.63421	1.60346
	0.666597	1.92445	0.994737
	1.01594	1.56879	0.993183
	1.44715	1.59051	0.782119
	0.595864	2.84344	0.737466
	2.21085	1.51096	1.47026
	1.44485	1.5791	0.708493
	1.03336	1.58772	1.02726
	1.73397	1.58803	0.861173
	0.872629	2.30728	1.42805
	1.19486	2.29944	1.1438
	1.08933	1.69315	1.06237
	1.62686	1.58155	1.18428
	0.686563	1.48008	1.31253
	0.982708	1.99022	0.722595
	1.88462	1.5411	1.23002
	1.26086	1.77569	0.880965
	0.414533	2.22104	0.826952
	1.25482	1.50493	0.702065
	1.07327	1.64526	2.01898
	1.41809	1.51399	1.01769
	0.692074	1.60529	0.841549
	1.82929	1.16671	0.904019
	2.05883	1.5955	1.19341
	0.73758	2.53627	0.560206
	0.832785	1.25134	0.743723
	1.11916	2.06342	1.38622
	1.14348	1.53336	1.17446
	1.48572	1.97724	0.739263
	1.19189	2.09683	0.861488
	1.50548	2.28062	0.761105
	2.12144	1.62892	1.71195
	1.14904	1.59488	0.825219
	1.38778	2.19332	1.71671
	0.634986	2.28267	0.904631
	1.38472	1.82067	0.972674
	0.775043	1.48165	0.904456
	1.60574	1.51704	0.8154
	1.25653	1.79951	0.769218
	0.599544	1.74461	0.875838
	0.931279	2.24748	1.05591
	1.97597	1.53023	1.68666
	1.09901	2.34379	0.736047
	1.22814	1.26504	0.834921
	1.27934	1.71634	0.700017
	1.94945	1.70299	0.925723
	2.17313	1.75423	1.15953
	1.52948	1.56429	0.602671
	1.40225	1.89074	0.973493
	2.4124	1.64813	1.62033
	1.92737	2.06582	1.5309
	1.09961	2.1486	0.523681
	1.4813	2.12879	0.942128
	1.873	2.656	1.46634
	0.573504	1.59707	0.587467
	1.2761	1.71484	1.00527
	1.21437	1.75284	0.520974
	1.06999	1.53794	1.23731
	0.856469	1.64021	0.813019
	1.95757	2.3141	1.22584
	1.31601	1.68882	0.653587
	0.779106	1.77366	1.01202
	1.16239	1.44864	1.84943
	1.74072	2.38035	0.803434
	1.42817	1.43802	0.444257
	1.01454	1.80479	1.50977
	1.66938	1.25116	1.04629
	1.38648	1.45139	0.627653
	0.790711	1.7876	1.0204
	0.905771	0.995005	0.814839
	0.459293	1.79218	1.11958
	2.74037	1.06485	1.51852
	1.49319	1.89867	0.770775
	0.956596	1.13625	0.801532
	1.43606	2.29221	1.62958
	1.19655	1.63222	0.523597
	1.86365	2.26818	1.23323
	2.3287	1.593	0.744651
	1.00522	2.08966	1.412
	1.60022	1.43826	0.670236
	0.862199	2.2616	1.03586
	1.60313	1.72766	1.2789
	1.20132	2.15431	1.34676
	1.20841	2.78059	1.4746
	1.25743	2.26353	1.34215
	2.64388	1.08235	1.00324
	1.90084	2.28346	1.49816
	1.65341	2.33153	1.04509
	1.89146	2.29944	0.930627
	2.4874	1.56101	0.958277
	0.579344	2.16517	0.765323
	0.779042	2.34677	1.00698
	0.87099	1.7761	0.682665
	1.06392	2.3597	1.13913
	1.31012	1.69351	0.904281
	1.27375	2.60578	1.01116
	1.2634	2.90696	0.635696
	0.414794	1.58989	1.10973
	1.38659	1.62563	1.28162
	1.34852	1.28096	0.442608
	2.34917	1.48455	1.58247
	1.71335	1.75284	1.21975
	0.956892	1.48297	1.45239
	1.70336	1.78101	1.00215
	0.674248	2.20724	1.34729
	0.974485	1.57484	1.53184
	1.51767	2.14228	1.15713
	1.47404	2.60811	0.56221
	1.8487	1.30317	1.09436
	1.3924	2.09965	1.44558
	1.17717	2.15853	0.928029
	1.12926	2.59491	1.51206
	0.852435	1.54602	1.26222
	1.4469	2.47365	1.77102
	1.36769	1.84336	0.792725
	1.83071	1.4363	1.23062
	2.73474	1.14993	1.21891
	1.93923	2.1604	1.06886
	1.50194	2.25432	1.28442
	1.75998	2.12229	1.36674
	1.57834	2.56976	2.30755
	1.89586	2.15803	0.965904
	1.3576	1.55098	1.17935
	1.54851	1.42709	0.941174
	0.740036	1.64492	1.27054
	1.5063	1.75561	1.35196
	0.573639	1.50276	0.649454
	0.679339	2.62973	0.76428
	1.26541	1.31701	1.17554
	0.918155	1.86794	1.34368
	0.965972	1.78183	1.40744
	0.485316	2.4948	0.748738
	2.31711	1.5622	0.733168
	0.840499	1.9057	0.698744
	1.43612	1.44765	0.888481
	0.705938	1.14101	0.568147
	1.43091	1.70446	1.58411
	1.09291	1.64357	1.26331
	1.86614	1.70889	1.02161
	2.2374	1.46685	1.02108
	1.10451	1.61684	0.980725
	1.36291	2.15769	1.18028
	2.20365	1.49546	1.42254
	0.805997	1.64695	0.366118
	1.8447	2.45853	0.626394
	1.26797	1.58017	1.18705
	0.83608	1.47824	0.973698
	1.10492	1.3658	1.15765
	2.01179	1.59519	1.40872
	1.06052	1.74305	1.77285
	1.68344	1.66373	0.627572
	1.66183	2.26934	1.00125
	1.05161	1.43973	1.13596
	1.32062	2.71235	0.75971
	1.4759	2.37902	1.08897
	1.59645	1.77082	1.25071
	1.02814	2.71806	0.700375
	0.533606	1.7384	0.757838
	1.0878	1.85396	1.44752
	0.986595	1.67704	1.36771
	1.51321	1.77285	0.847336
	1.02199	1.5834	1.04809
	1.27195	1.74774	1.66501
	1.39553	2.31698	1.1861
	0.628061	1.64729	0.90542
	0.961359	2.05953	1.21565
	1.57302	1.5703	0.633697
	1.05978	1.33592	0.331529
	0.637078	1.77163	1.58494
	1.84965	2.37106	1.28115
	1.0157	2.15095	0.90123
	1.27387	1.32567	1.20737
	1.76548	1.59113	0.869458
	1.06942	1.95557	1.08532
	2.92147	1.66512	1.30818
	1.57776	1.43826	0.458693
	1.21138	1.38368	1.14924
	1.59457	1.63954	0.83878
	1.8369	2.26701	1.296
	0.42737	2.12499	1.57849
	1.04205	1.47538	1.30533
	0.940158	2.38706	1.30631
	0.943659	1.7572	1.05904
	1.23962	2.53022	0.947414
	1.83038	1.71	1.20235
	1.6247	1.60497	0.882707
	0.435382	1.67193	0.95389
	1.49136	1.5345	1.21816
	1.75376	1.77082	1.31808
	1.89314	1.8929	1.05371
	2.33153	1.66512	1.01241
	0.605455	1.47772	1.57758
	1.20152	1.48772	0.686759
	1.73686	1.67598	0.975994
	1.9934	2.26392	1.48633
	1.12615	1.63355	1.56131
	1.42733	1.54283	0.820706
	2.27873	1.4864	0.841099
	0.525314	1.77244	0.769094
	1.58072	2.72825	1.0715
	0.513291	1.63854	1.55303
	0.925631	1.57544	1.52769
	1.57575	1.71372	1.10155
	1.23381	1.51151	0.711859
	1.88314	1.45996	1.14854
	1.47538	1.80564	1.10573
	1.75209	1.74227	0.994791
	0.730369	2.31698	1.07721
	0.653543	1.58124	0.544804
	1.09002	2.16756	1.03656
	1.56459	1.51955	1.2036
	1.20765	1.78802	1.27984
	0.714938	1.56012	0.688776
	1.85305	2.88914	0.860936
	1.71981	2.37902	1.52564
	0.422911	1.56399	1.25959
	0.633614	1.93908	0.539175
	1.28435	1.68451	1.22559
	1.58063	2.33195	0.780834
	0.637036	1.65204	0.665331
	2.09277	1.12869	0.827894
	1.79622	1.67352	1.24084
	1.37236	1.71447	0.648103
	1.02131	1.75879	0.709069
	1.63704	2.24634	1.64813
	1.41522	1.72198	0.937315
	1.8183	1.39865	0.794218
	1.91563	1.4211	1.0113
	2.17449	2.04095	0.489434
	1.94642	1.47824	1.56131
	1.39243	1.70575	1.12255
	0.907928	1.5955	1.19078
	1.39111	2.50619	0.809267
	0.762964	1.84493	1.03422
	0.883497	1.55686	1.59035
	1.2699	1.82896	1.32264
	1.17326	1.69351	0.672459
	0.890043	1.55716	1.33505
	0.714511	2.25623	0.66563
	1.76038	1.59425	1.36634
	1.46378	1.35845	1.25824
	1.15616	1.73148	1.20523
	1.04384	1.71634	0.806443
	1.0676	1.85396	1.31541
	0.611719	1.68273	1.09051
	0.763208	1.79594	1.46916
	1.45014	1.60688	0.660071
	0.887135	2.60539	0.997483
	1.67001	2.21629	1.29254
	1.33965	2.22803	0.976372
	1.47772	1.79301	0.977405
	0.702836	2.17513	0.966981
	0.734548	2.18069	0.654784
	1.29535	1.78265	1.28059
	1.29487	1.63687	1.77865
	1.00709	2.47531	1.33902
	1.29081	2.25623	1.06436
	0.54007	2.54272	1.28805
	1.34022	1.69896	1.14261
	1.41338	2.54958	1.73801
	0.413733	1.74383	1.32801
	1.17268	1.5466	1.49627
	1.34587	1.71934	1.46182
	1.6558	1.57605	1.24646
	0.689567	1.79301	1.27666
	0.768225	1.71746	0.985278
	0.422839	1.21099	0.527868
	1.06305	1.60593	0.705886
	1.86586	1.52234	0.549593
	1.86566	1.33985	0.60922
	1.68437	2.14794	0.750504
	1.15096	1.2492	1.08157
	0.941555	1.12055	1.4827
	1.19261	1.59457	1.36212
	1.15586	1.63355	1.1947
	1.05904	1.8129	0.509682
	1.14355	1.70043	1.50493
	0.994737	2.29381	0.446607
	2.10565	1.74033	1.90749
	0.777133	1.90521	1.06723
	0.789692	1.66756	0.991367
	1.96831	1.49172	0.888144
	1.18784	2.27559	0.995866
	1.72925	1.51068	0.985331
	1.47244	1.34613	1.32771
	1.68332	1.67352	1.43047
	1.82241	1.41707	0.877422
	2.48742	1.87189	0.851279
	1.64337	1.85988	0.910628
	0.704849	2.22141	0.720204
	1.28294	2.09308	0.619382
	1.00897	1.45239	1.26687
	1.98695	1.23088	0.686563
	1.94087	2.35926	0.766802
	2.00407	2.21109	0.753527
	1.36428	1.76578	0.580035
	1.37427	2.42703	1.07188
	0.855301	1.63156	1.89927
	1.175	2.51094	0.379996
	1.26815	2.35321	0.586828
	2.29479	1.55539	0.693447
	2.40712	1.39066	0.768225
	1.61765	1.86586	0.836994
	1.85279	1.51676	1.03833
	1.25815	1.47382	1.20605
	1.17795	1.41282	0.614628
	0.921603	1.69714	0.52861
	1.64749	1.77692	0.400657
	0.91085	1.74227	0.936528
	0.974468	2.3979	0.507199
	1.65546	1.69134	0.722922
	0.818079	1.71149	0.541148
	1.1977	1.72728	0.620017
	1.29532	1.98235	0.659349
	1.90424	1.51455	0.791173
	1.19932	1.65341	0.915272
	2.26653	1.02405	0.750977
	1.67598	1.2105	0.766432
	1.89521	1.44269	1.20299
	2.03356	1.07036	1.07289
	2.25556	1.8294	1.50428
	1.58914	2.66259	1.09146
	2.12911	2.10533	1.23663
	1.24602	1.3658	1.60339
	1.35817	1.68023	1.20002
	1.48494	2.33293	1.25887
	1.69754	1.24075	1.48323
	0.741184	2.25776	1.01319
	2.05744	1.49198	0.870264
	1.16367	1.52038	0.675288
	1.68181	1.51955	1.34508
	1.29896	2.22226	1.93942
	0.591221	2.04739	0.980153
	1.26195	1.02508	0.885152
	2.00527	1.67001	0.623209
	1.78306	1.6037	0.922516
	1.2063	1.68308	1.34687
	1.24338	1.52459	1.57302
	1.22147	1.5834	0.516135
	1.35391	1.53794	0.835069
	1.51322	1.72576	0.617055
	1.07956	1.31501	0.98491
	1.61232	2.26508	0.930534
	1.34124	1.6276	0.850895
	1.17153	1.79657	1.85387
	1.17898	2.29515	0.606287
	0.400803	2.30308	1.54806
	0.910007	1.52684	1.73493
	1.42637	2.11713	1.40159
	0.67581	1.41235	0.772276
	0.830259	1.5579	0.489166
	1.73228	2.27441	1.45273
	0.778277	1.78554	1.23131
	0.921603	2.13402	0.567022
	1.98298	1.6986	1.03856
	1.14232	2.27129	0.790317
	1.4625	1.39043	0.997916
	1.1593	2.39201	0.615995
	0.679675	1.46942	0.667012
	1.81	2.49514	1.13978
	1.32324	2.28188	1.56969
	1.41282	1.59912	0.596669
	0.751036	1.57681	1.0912
	1.87235	3.01692	1.32628
	1.17453	1.83336	1.51983
	1.12803	1.72919	0.668562
	1.72587	1.52318	1.09582
	1.91551	1.63837	0.894764
	1.61008	1.72538	0.94318
	0.853982	1.50221	0.838333
	1.54806	1.26797	1.81695
	0.939145	1.8082	1.91732
	1.55834	1.4469	1.38581
	1.67674	1.5501	0.614745
	1.3624	1.8031	1.35642
	1.13385	1.42805	0.859756
	1.25264	1.62204	0.96948
	1.66242	2.28584	1.3927
	1.55259	1.6037	1.65045
	0.909653	2.61846	0.695606
	0.568645	1.77467	0.691153
	0.696741	2.14427	0.566066
	1.1715	1.65649	0.799101
	2.41003	1.71934	1.40635
	1.35194	1.7761	1.50986
	0.436405	1.08235	0.915991
	0.790646	1.01431	1.01622
	1.75284	1.42589	1.40233
	1.67681	2.44881	1.11062
	2.13003	1.55274	1.92285
	2.12445	2.59616	0.824068
	1.10075	1.56101	0.549098
	1.62361	1.50657	1.159
	0.556781	1.49789	1.38502
	1.26086	2.40245	1.53414
	1.78366	2.3545	1.07517
	1.85101	1.59238	0.9923
	1.60784	2.10059	0.912052
	1.56347	1.68344	0.794816
	1.20737	1.92946	1.05916
	0.708807	1.45214	1.28209
	0.735198	2.93986	0.460347
	1.42254	1.84314	0.758079
	1.45006	1.77488	1.19293
	1.41622	1.48323	1.69496
	2.12643	1.63388	0.770712
	1.55044	1.77203	0.842075
	1.97912	2.32443	1.29957
	0.850434	2.21484	1.71728
	0.679627	1.57453	1.82925
	1.00188	2.2807	0.712917
	2.04153	1.2345	0.704901
	1.84332	1.83292	1.03142
	2.1446	1.58432	0.533635
	0.625787	1.85578	1.02841
	1.16438	2.14427	0.797421
	1.42349	1.48008	0.968701
	2.17425	1.62106	0.778723
	1.23234	1.63024	0.392063
	1.50876	1.54283	1.39248
	1.0413	1.60816	1.64256
	1.97343	1.50086	0.704177
	1.62773	1.88598	1.11533
	0.65474	1.84583	0.887808
	1.47903	2.12651	1.58803
	0.959219	1.57605	1.3022
	0.840462	1.40256	1.35332
	2.15566	1.64932	1.32547
	1.54197	2.30918	0.671615
	1.24326	1.66512	1.47877
	1.75028	1.70446	1.31741
	0.662246	1.4312	0.975548
	1.24761	2.09121	0.884206
	1.07352	1.62041	0.516735
	0.809129	2.19722	1.53094
	0.628755	1.64021	0.707874
	1.36591	1.80056	1.31282
	1.12827	1.35141	0.950032
	0.644384	2.30227	1.22287
	1.39236	1.59144	0.692997
	1.71587	1.41305	0.796083
	0.464329	1.6838	1.49582
	1.68984	2.31656	1.80169
	2.23501	2.02509	1.23208
	1.19668	2.05358	1.31272
	1.04773	1.74656	0.524018
	2.37187	1.50167	0.885877
	2.45625	2.28307	0.896221
	0.970378	2.79288	0.751983
	1.2546	1.29812	1.01904
	1.30045	1.27239	0.811139
	1.93857	2.23919	0.826807
	1.3645	2.16722	1.85362
	1.54728	1.83145	1.4654
	1.65993	3.22736	1.07926
	0.837068	1.57697	0.851741
	0.924208	2.29461	0.963359
	1.00341	1.44491	1.52515
	0.945147	1.68237	0.938229
	0.511333	2.33742	1.46745
	1.23727	1.60784	0.736557
	2.04994	1.60054	0.742509
	1.38108	1.61458	1.00555
	1.17915	1.80905	1.97323
	2.07109	2.33785	1.72538
	0.851241	1.23623	0.903233
	0.702091	1.383	1.47659
	0.552363	1.66373	0.788217
	1.56057	2.08749	1.09173
	1.33354	1.6104	0.878325
	0.759952	1.71335	1.58053
	1.07606	1.89891	1.06175
	1.69805	1.54428	0.744883
	1.11944	1.22848	0.721289
	1.77386	2.41211	1.00985
	0.995274	1.39339	1.22482
	0.712652	1.58741	0.46669
	0.899366	2.38348	1.36591
	1.58978	1.48534	0.726709
	1.38088	2.36886	1.28369
	1.35183	1.70446	0.877668
	1.06814	1.55245	0.547249
	2.57088	1.73263	0.623811
	1.79251	1.63222	0.846157
	1.6986	2.84534	0.633987
	0.505967	1.70963	1.53918
	1.83712	2.01479	0.6684
	0.77726	2.37238	0.873908
	1.58632	1.39658	0.735933
	0.563283	1.52346	1.38525
	1.84079	1.09941	1.41423
	1.06473	2.60462	1.44158
	1.71261	1.29851	0.633199
	1.45547	1.40002	1.23458
	0.956645	2.42047	1.43435
	1.46148	1.37766	0.454577
	1.9703	2.10249	1.09569
	1.00385	1.48113	1.02473
	1.69546	2.98064	0.932258
	1.29996	1.69315	0.695556
	1.40279	1.72614	1.08623
	2.66536	1.21498	0.964161
	1.32822	1.41801	0.782247
	1.47981	1.80692	0.81854
	1.04022	2.48148	1.6566
	1.48362	1.34718	0.807061
	1.1596	1.61168	1.62253
	0.914375	1.61232	0.860385
	0.961758	1.54893	0.823207
	0.734069	1.0941	0.70366
	1.46352	2.19262	1.39111
	1.41065	1.63322	0.871232
	1.18474	2.56458	1.0945
	1.42652	1.43606	0.924529
	0.87814	1.41588	1.18491
	0.617645	1.19647	0.713023
	1.27772	1.60497	1.32542
	1.58845	2.9331	1.48205
	1.11625	1.5902	0.92343
	0.918064	2.19297	1.78121
	1.78142	2.14983	1.40249
	1.04767	1.39179	2.41003
	1.41153	1.70778	0.524299
	2.04231	2.78201	1.05044
	1.54024	1.17191	1.37921
	0.89892	2.00824	0.831758
	1.85623	1.57211	0.659755
	1.71934	1.72085	1.97203
	1.55539	1.30454	2.2794
	1.66276	1.9608	1.03247
	1.18939	1.27147	1.26907
	0.946544	1.19006	1.30425
	1.52825	1.64055	0.585838
	0.883761	1.77042	1.2072
	1.70889	1.67881	0.682689
	1.83601	1.82197	0.757687
	1.75967	2.30025	1.0881
	1.67771	1.87718	1.26013
	1.48231	1.75009	1.13396
	1.82567	1.55775	1.6846
	1.16458	1.34466	0.574655
	1.09232	1.79343	0.910451
	1.52094	1.80564	1.90485
	0.905596	1.65273	0.656477
	0.614355	1.74774	0.723578
	1.44072	1.69026	1.09569
	0.467445	1.84493	1.58135
	0.924346	1.86771	0.727399
	1.64391	1.75245	1.07188
	1.76969	2.49158	0.928122
	0.612918	2.30714	1.17763
	0.691651	1.24549	0.991687
	1.5703	1.60307	1.00522
	1.0661	1.79176	0.589177
	0.915362	1.73071	1.00005
	0.658853	1.59582	0.942128
	1.33118	2.23508	0.707396
	1.65615	1.42254	1.02772
	1.8916	1.18958	0.850895
	0.802414	1.53251	1.12742
	2.0326	1.662	0.755437
	0.50448	1.65512	1.15482
	1.29682	1.5229	0.822848
	0.662064	2.16153	1.00259
	1.15758	1.25851	1.05805
	1.20278	1.14159	0.943467
	0.845019	1.48759	0.442688
	0.5154	2.10882	1.30916
	1.63671	2.2349	0.911428
	0.876275	1.79762	0.994361
	1.79863	1.63123	1.82132
	0.824211	1.43265	1.05058
	0.874967	1.2687	0.755736
	1.74461	1.4544	1.66246
	1.63921	1.28341	0.503236
	2.42468	1.48719	0.568214
	1.25797	1.55362	1.1963
	0.502848	1.60784	1.37148
	0.939272	1.62269	1.34644
	1.46098	1.40441	0.855223
	0.735198	1.19743	1.04426
	2.52035	1.46531	1.42015
	1.22231	1.54981	1.17966
	0.861094	1.64391	1.51704
	1.54638	2.18348	0.937945
	0.727095	1.80479	0.938229
	1.13503	2.4556	1.47369
	1.28849	2.4706	1.58303
	1.42743	1.13025	0.974622
	1.68514	1.73263	0.734351
	1.23363	2.14994	1.32012
	2.04072	2.26353	0.691501
	1.20831	1.93401	0.970022
	2.27226	1.16504	1.46685
	1.341	1.90036	0.924896
	1.36392	2.78772	1.01543
	0.906357	1.55215	1.36255
	0.73199	1.32062	0.723304
	0.758381	1.6558	0.750239
	0.619105	1.59739	1.47929
	2.77118	1.63255	1.30995
	1.50254	2.38348	0.547741
	1.46115	1.27834	1.28034
	1.04283	1.35953	1.39784
	1.74793	1.93908	0.899496
	1.55284	1.57971	1.09186
	0.85151	2.32944	1.47929
	0.998782	1.67881	0.878901
	1.83525	2.19984	0.843808
	0.692049	1.61652	0.745697
	1.57499	1.51899	0.60697
	1.12742	1.26595	0.50448
	1.30409	2.43761	1.04647
	1.61014	1.67563	0.648146
	1.00571	2.34124	0.893824
	0.627816	1.6558	1.50412
	1.9727	1.59331	1.39635
	1.80539	1.71112	0.700784
	1.53851	2.06793	0.960313
	1.40631	2.05953	0.869699
	1.24101	1.61104	0.770775
	2.11777	1.40907	1.72513
	1.03457	1.88979	1.46659
	2.17521	1.44889	0.904631
	1.14261	1.80734	0.661202
	0.99222	1.49359	1.57302
	1.91739	1.32405	1.24749
	1.17694	1.63189	0.787042
	1.09322	1.75879	1.94814
	0.615761	1.67457	1.45072
	1.14505	1.65786	0.637162
	1.31173	1.18831	1.31243
	1.68023	1.65752	0.669096
	1.54356	1.52515	0.796752
	1.77814	1.74072	1.27184
	1.70658	1.42325	0.807497
	1.69678	2.19439	1.17562
	2.16604	1.73956	1.28871
	2.12618	1.48402	0.793089
	1.7106	2.38885	0.887051
	1.99667	1.67988	0.891238
	1.51899	1.35867	1.0108
	1.07849	1.55657	0.990302
	0.931185	2.59807	1.45131
	0.762842	1.83557	1.06685
	1.07055	2.2076	0.874804
	2.07694	2.00148	1.08273
	1.34191	2.38035	0.402422
	1.29024	1.49829	1.00908
	1.57788	1.62465	1.0388
	1.78471	1.70557	1.44566
	0.851587	1.82546	1.08832
	1.75107	1.93249	1.21
	1.49154	1.66721	1.05628
	2.34209	1.46865	0.946737
	1.3706	1.54399	1.26806
	0.890593	1.7052	0.715685
	0.787368	1.76679	1.49506
	0.701911	2.26895	1.29786
	1.22644	1.32975	1.63543
	1.36575	1.56399	1.3633
	0.890086	1.44244	1.7206
	2.056	1.7052	1.40287
	1.10095	1.7269	0.966577
	1.54928	2.15735	0.611179
	1.74839	2.34294	0.817867
	0.722141	1.6309	0.74739
	1.0098	0.767791	1.55088
	1.33747	1.08643	1.09318
	1.79343	0.94751	0.494746
	0.804867	1.39145	0.615057
	0.683538	1.74865	1.04251
	1.63123	1.77705	0.862104
	1.10728	1.31846	1.15541
	1.1489	0.796417	1.73097
	1.11299	2.12977	0.764034
	1.17351	0.750977	0.986068
	1.00259	0.42404	0.897683
	1.159	1.79877	1.06052
	1.52122	0.582468	0.424186
	1.16258	0.76147	1.56191
	1.1963	1.07811	1.05769
	2.02082	1.14057	0.931683
	1.46711	1.5229	0.693347
	0.793156	1.49789	0.87269
	1.61356	1.37755	0.557832
	1.07843	1.06579	0.441496
	1.53019	0.884957	1.41345
	2.29542	1.5033	1.23617
	2.13874	0.597477	0.776625
	1.47629	0.738891	1.16239
	2.45812	1.3476	1.24338
	1.48939	0.902622	1.65034
	1.21805	0.842075	1.56235
	2.10107	1.40592	1.52241
	1.87049	1.52938	0.578105
	1.62967	0.930069	1.33282
	0.99824	1.27221	0.754103
	0.432152	0.528267	0.956695
	1.22587	1.26176	1.288
	1.24114	0.845094	0.95561
	1.5634	1.38817	1.33132
	1.47155	0.811625	0.944427
	1.4464	1.39304	0.931185
	0.851741	0.475898	1.08754
	1.4732	0.760619	1.41849
	1.57362	1.49627	1.15596
	0.831282	1.29696	1.05615
	0.852667	0.987889	0.624576
	0.899064	1.47824	0.963309
	1.28776	1.1581	0.680251
	2.20868	0.701808	0.624737
	0.794517	0.775675	1.75255
	1.71671	0.96779	0.788283
	0.90485	1.42836	0.899496
	1.37412	1.06002	0.920103
	1.31388	1.50958	0.678573
	1.77109	1.52948	1.50068
	1.34996	0.811208	1.34243
	0.599322	0.875784	1.86864
	0.816879	0.733956	1.0684
	1.5122	0.636449	1.10858
	1.6833	1.67828	0.630352
	1.53593	0.896479	1.81162
	1.15482	1.03562	0.688037
	1.02154	0.728202	1.2411
	1.62049	1.80501	1.74617
	1.2174	0.757176	0.936057
	1.45039	0.823565	1.16246
	1.69769	0.803707	0.690309
	1.90758	0.527682	1.24708
	1.74643	1.18122	1.30985
	0.938797	1.12813	1.14919
	1.36168	0.777514	0.916981
	1.0201	1.66385	1.55583
	1.98777	0.852204	0.961558
	1.65224	0.7174	0.965468
	1.27703	0.516135	1.2541
	1.14297	1.8965	1.08571
	1.35674	2.13129	1.23588
	1.70201	1.02554	0.815278
	1.10546	1.24285	1.0727
	1.585	0.860306	1.00423
	1.6222	0.73633	1.18752
	1.26468	2.03053	0.887934
	1.72446	1.55893	1.2227
	1.0039	0.811185	1.39304
	1.82546	1.16557	1.23761
	1.12506	1.02634	1.38727
	1.2324	1.49345	0.526815
	1.06769	1.44467	1.25851
	1.50671	1.01499	1.05026
	1.30544	1.68427	0.989717
	1.41983	1.48113	1.21984
	1.45126	0.791041	1.01735
	1.42098	1.53422	0.823493
	0.809821	1.06015	0.997051
	1.01746	1.49457	1.36309
	0.501381	1.4192	1.23588
	1.31031	1.68774	0.805962
	1.96469	1.16915	0.842978
	1.49701	1.34432	1.59248
	1.41707	0.985962	1.68953
	1.79134	1.45064	1.04857
	2.16085	1.06436	1.93891
	1.64021	0.788348	1.22567
	1.51151	1.09344	1.57514
	1.04197	0.986278	1.50803
	1.74702	0.946094	0.85569
	1.84938	1.18381	0.944427
	0.543832	1.44047	0.898675
	1.63481	1.82622	1.29254
	2.39336	1.36973	1.57971
	1.18091	0.947414	1.01983
	1.19381	1.34194	1.25725
	1.87235	0.746513	1.42075
	0.506779	0.639988	0.501895
	1.62859	0.87693	1.41588
	1.58648	1.01443	0.891187
	0.611179	1.01286	1.17339
	2.24937	1.41305	0.715098
	1.93299	1.45785	0.455799
	1.94797	0.776372	0.887976
	1.53148	0.436987	0.527782
	1.14748	0.937945	1.38278
	0.824751	1.33633	0.676807
	1.99551	0.8061	0.771743
	1.39698	1.20181	1.29349
	0.721941	1.2051	1.55049
	1.32473	0.661338	0.976475
	0.763483	0.958277	1.49225
	1.37351	0.890424	0.667474
	1.69278	1.1157	1.76578
	1.40845	1.1569	1.00401
	1.68065	0.718152	1.01667
	1.49789	0.409013	1.16382
	1.40026	1.44777	0.801939
	1.65307	1.25437	0.517363
	2.1441	1.37137	1.3069
	1.81562	1.54911	1.08628
	2.25051	1.51927	1.64864
	0.890086	1.00864	1.1831
	0.726047	2.04668	1.79155
	1.33958	1.14552	1.08481
	1.07606	1.35645	0.993183
	1.0093	1.24066	1.84171
	0.635362	2.26469	1.17045
	0.925815	1.61835	0.691651
	1.17345	1.50684	0.958277
	0.636156	2.27888	1.58658
	2.07796	0.902709	1.48376
	1.4018	1.68308	1.20132
	1.2489	1.55333	0.810514
	0.984227	0.842376	1.86019
	0.806237	0.440606	1.00775
	0.927937	1.11937	2.01789
	1.16307	1.07556	0.462362
	1.13182	1.55245	0.559016
	0.963242	1.52675	0.561789
	1.71704	1.58463	1.1033
	1.59928	2.04037	0.757657
	1.61581	2.02528	1.5977
	1.14036	2.08594	1.28653
	1.20589	1.46403	1.53937
	2.08163	1.5634	1.66417
	1.74526	0.912498	0.892546
	0.62113	1.64391	0.746981
	0.914958	0.902274	1.42613
	2.10122	0.777323	0.582712
	1.61207	0.744476	0.714671
	1.94368	0.766185	0.581145
	1.1184	1.32527	1.09456
	1.0027	0.750977	1.16209
	1.7562	1.02654	0.797287
	2.43745	1.37082	0.934458
	1.062	1.05891	1.54559
	0.919603	1.25887	1.07062
	1.61727	0.703248	1.80141
	1.76432	1.85988	1.42757
	2.40635	1.64487	1.49721
	2.00231	0.69175	1.65432
	1.6986	0.584394	1.07881
	1.29607	0.80906	0.728895
	1.66478	1.90149	1.19502
	1.07371	0.883039	1.12202
	1.24058	0.839526	0.717006
	1.46352	0.894251	1.10272
	0.861883	1.75442	1.58063
	1.44572	1.14494	0.920511
	2.01392	2.1166	0.535978
	1.16231	1.4211	0.908679
	0.436851	0.93804	1.12013
	1.19333	1.28606	0.984595
	1.70686	0.783925	1.71475
	1.38783	2.25891	1.02963
	1.23889	1.01308	1.76786
	0.793388	0.694902	1.06052
	1.71472	0.957188	0.924346
	0.875212	1.59786	1.21732
	1.57788	1.42974	1.5151
	0.759407	0.87562	1.08106
	2.17203	1.36222	0.893568
	1.03352	0.790843	0.368905
	2.04144	0.83088	1.61641
	1.19944	1.51307	1.30045
	1.53604	1.62826	0.937903
	1.46435	1.32143	0.807956
	1.38885	0.728701	0.916711
	1.56315	0.908237	1.25217
	1.70686	1.60489	1.79608
	0.987299	1.91972	0.557386
	0.663751	1.00237	1.05658
	1.0753	0.954528	1.30763
	1.38477	1.26605	0.498751
	1.56072	0.842025	1.44529
	0.879231	0.963659	0.915901
	1.46582	1.2377	1.78616
	1.21444	1.59238	0.985962
	1.67591	0.889494	0.913301
	1.06241	1.3551	1.24858
	0.878079	0.739749	1.482
	2.50893	0.864339	0.768721
	1.42541	0.718961	1.13877
	1.28096	0.55365	2.18523
	1.11226	1.07251	2.31931
	2.01263	1.84898	0.682665
	1.66148	1.40326	1.67775
	1.32284	1.21215	1.13392
	0.760741	1.29301	1.70532
	0.734125	1.31491	1.28209
	1.24031	0.871718	0.627776
	0.845246	0.913435	1.37677
	0.486085	1.24478	0.649235
	0.954233	1.78926	0.858775
	1.66721	1.5997	1.30454
	0.695606	1.19889	0.907766
	1.98397	0.763483	1.37544
	0.584148	0.975651	1.41348
	2.06592	0.866971	1.76008
	1.2853	0.884539	0.843054
	1.49991	0.891696	0.868895
	0.438818	0.907443	1.43594
	1.98136	0.761045	0.908944
	1.62678	1.08029	1.08151
	1.23251	1.20827	0.81533
	1.33221	1.03703	0.655986
	2.49878	1.08812	1.56819
	0.593533	1.13769	1.18161
	1.02336	0.8154	1.36623
	1.23588	0.946593	0.67581
	1.67079	1.62629	0.920784
	0.614199	1.07594	0.799303
	2.06162	0.661066	0.802958
	0.940127	1.78203	1.50698
	1.42661	0.848825	1.23441
	1.53444	1.04081	1.21274
	0.583867	0.79058	1.16413
	1.68353	0.781347	1.15106
	1.27304	0.478964	1.37148
	1.6213	1.55069	0.907884
	0.663249	1.4079	0.926276
	1.593	0.600769	0.732551
	0.888987	1.11763	0.913033
	0.645763	1.18232	1.4422
	0.7546	1.00456	1.08806
	1.13855	1.54748	1.78347
	1.38776	1.43961	0.749091
	1.45702	1.47981	1.10776
	1.05597	1.02279	1.10749
	0.503857	1.98114	1.49636
	0.662565	0.806992	1.29177
	1.4055	0.880056	0.859939
	1.33908	1.43728	0.962058
	1.07798	1.54312	1.642
	1.7912	1.00709	1.08016
	1.24468	0.862832	1.23002
	1.62373	0.969412	0.81281
	1.86106	1.18169	1.58432
	0.474471	0.948866	0.599655
	1.57636	1.62629	1.16451
	0.977405	0.84829	0.813928
	1.28525	1.06299	0.911162
	1.88812	0.967486	1.47149
	1.3462	0.961159	1.4283
	0.843029	0.703557	1.30474
	0.599951	0.862357	0.7033
	1.74383	1.41036	0.65235
	1.75048	1.50457	1.87961
	1.58131	1.43949	1.4806
	0.817655	1.95142	1.39293
	1.28967	1.01667	0.805141
	0.573031	1.12891	0.768535
	1.76357	1.03469	0.88571
	1.44976	0.963359	1.11888
	0.672365	1.36482	0.986911
	1.8859	1.47694	1.40938
	1.57566	2.23545	1.12034
	0.6017	0.788938	1.40942
	1.13783	1.21619	1.25833
	1.18744	1.43606	1.09094
	1.2222	1.43521	1.75166
	0.939652	1.98985	1.28511
	1.29586	1.14	0.658763
	0.875049	1.0686	1.4585
	1.08649	1.78457	0.461385
	2.16439	0.934083	1.99955
	3.02604	1.79468	0.999866
	1.78101	1.83483	1.07024
	0.93894	0.420636	0.600471
	1.20638	1.46463	0.87399
	1.10854	0.92033	1.8736
	2.11906	1.10236	0.369415
	0.664437	1.36573	0.440251
	1.35953	0.90921	0.919785
	1.51444	1.34403	1.20148
	1.08806	0.691949	0.751095
	2.31722	0.914913	0.655184
	2.21411	0.73952	0.538788
	0.526474	1.70939	1.42397
	1.31581	1.79357	0.723195
	0.676237	1.5466	0.886799
	1.01521	1.21883	0.940412
	1.63938	1.77244	1.32649
	1.50657	1.79552	1.26516
	1.54389	2.22324	1.3495
	1.56849	0.995355	0.649847
	1.9781	0.989558	1.05317
	2.61464	1.30116	0.438857
	1.87096	0.803775	0.685291
	1.58809	0.663477	0.772966
	0.546085	0.884456	0.529843
	1.67272	0.902099	0.624012
	1.99185	1.13196	0.472303
	1.46361	0.818009	0.805449
	1.72842	1.23588	0.539861
	1.79804	1.3068	0.639227
	0.737865	1.64413	1.30959
	1.2233	0.608799	0.748327
	1.85158	1.2149	0.73452
	0.745348	0.731822	1.51413
	1.19824	1.04288	2.02671
	1.09529	1.31841	0.578896
	0.628428	1.37192	0.850511
	2.12348	0.972163	0.771462
	1.56849	2.25051	1.26797
	1.12475	1.31144	0.732831
	1.22763	0.558664	0.75965
	1.79692	1.73493	1.49477
	1.51565	1.5837	1.64374
	2.07765	1.14993	1.71186
	1.00549	1.14115	0.496703
	0.929512	1.45675	1.25905
	1.14735	1.11501	1.21799
	1.52122	1.56429	1.25045
	1.42944	0.747741	1.3839
	1.37126	0.777387	1.08042
	1.17315	0.527583	0.909342
	0.739778	1.65386	1.18831
	1.6601	1.47851	0.630188
	1.91483	1.17261	0.758863
	1.29478	1.74904	0.797086
	1.75277	1.52868	0.950323
	0.978284	0.961159	2.03539
	1.26861	1.31282	0.788545
	1.38676	1.13754	1.84165
	1.09142	1.00434	1.10075
	0.473761	1.12827	0.724289
	1.0715	1.49721	0.482332
	0.741587	0.503961	2.02709
	1.71909	1.93667	1.0572
	1.80084	0.780834	0.897511
	1.53736	1.38267	0.693898
	1.81945	0.855534	0.782376
	1.66652	1.10182	2.05104
	1.26999	1.47629	1.79061
	1.28795	1.18855	1.35332
	1.39202	1.63787	1.21166
	1.1605	0.997375	1.52585
	0.563903	1.46685	0.990089
	1.77834	1.15653	1.25294
	1.09995	0.978336	1.25482
	1.18515	0.674862	1.26742
	1.01723	1.25779	0.768535
	0.740303	1.47746	0.708912
	1.67563	0.688973	0.773028
	0.972537	1.0083	0.827966
	1.34824	2.20724	0.748445
	1.1135	1.1361	1.04164
	1.28115	1.11999	0.467779
	0.755736	0.899064	0.577178
	1.93097	1.65204	1.34887
	1.35162	1.08884	0.922424
	0.980933	1.56744	1.61208
	1.08391	1.58617	1.0414
	1.34163	0.802346	1.02849
	0.992648	0.814068	0.982604
	1.59959	1.66074	0.974416
	1.26541	0.906167	1.4648
	2.17088	1.90108	0.565639
	1.00161	0.995543	1.21423
	1.54216	0.911028	1.09915
	1.64189	0.565474	0.867771
	1.00084	0.726819	0.88358
	1.81162	0.916891	1.18673
	2.28455	0.949448	0.854718
	1.80242	1.2723	0.649279
	0.920633	0.873339	1.25027
	1.00226	1.28643	0.822705
	2.68215	1.04205	1.19937
	1.86425	1.18927	1.09377
	2.12359	1.65375	1.52024
	1.52122	1.14875	0.389834
	0.962433	1.22406	0.859992
	0.603722	0.725937	0.905508
	1.2853	0.828693	0.744941
	1.36623	1.03721	2.21593
	0.946159	1.32659	1.52169
	1.42031	1.04917	1.3619
	1.20099	1.06052	1.69134
	0.935586	1.80099	1.39157
	1.09781	1.44566	0.843431
	1.9401	1.16641	0.85678
	0.599137	0.916171	1.00478
	2.34009	1.49025	1.17115
	1.66686	1.04093	1.79287
	2.02913	0.844413	1.25878
	2.09934	0.802822	1.08793
[truncated: 2,726 more rows]

## Sheet: Fig 3
a
	siNC			siJAZF1			KO-NC			KO-JAZF1
BAX	1.1246	0.995023	0.880376	2.06289	1.96428	1.65853	1.0916	0.875494	1.03291	2.72242	2.09401	2.27729
BCL2	1.07741	0.94812	0.974475	0.466169	0.662979	0.208538	1.02002	1.00891	0.971068	0.385735	0.203984	0.293212
IGFBP1	0.820812	1.19353	0.985656	1.23766	1.34852	1.44696	0.967372	1.16818	0.864451	1.82894	1.64276	1.74413
PRL	0.927602	0.998391	1.07401	2.79121	4.34516	5.38548	0.987025	1.09327	0.919709	5.93701	6.16039	5.91692
b
siNC	siJAZF1
1220.36	2113.66
1171.75	2338.93
1260.04	1879.58
c
	siNC			siJAZF1			KO-NC			KO-JAZF1
BAX	0.874005	1.18449	1.15531	1.94143	2.13894	1.6497	0.343057	0.417924	0.469385	0.596546	0.611822	0.50836
BCL2	0.527657	0.367007	0.365998	0.177179	0.162595	0.08217	1.09498	1.20931	1.27493	0.75885	0.820766	0.412462
cyt c	0.308629	0.380209	0.444711	0.853614	1.45514	1.43599	0.58689	0.605064	0.641205	0.927832	1.1526	0.813822
cle-caspase3	0.284766	0.344378	0.315457	1.00218	1.45801	0.945411	0.161556	0.224739	0.137453	0.591178	0.762756	0.721311
IGFBP1	0.350461	0.380125	0.289145	0.757939	0.646284	0.5864	0.235812	0.245399	0.245609	0.454205	0.61275	0.615508
e								g
	OE-NC			OE-JAZF1					OE-NC			OE-JAZF1
BAX	1.10988	0.916499	0.973622	0.462471	0.731317	0.384621		BCL2	0.146924	0.140747	0.226756	0.577814	0.387261	0.509805
BCL2	1.03942	1.0456	0.914974	1.29604	1.4318	1.33395		cyt c	0.775846	0.86145	0.771416	0.584415	0.570032	0.492368
IGFBP1	1.30793	0.879588	0.81248	0.652173	0.442739	0.273951		IGFBP1	0.422769	0.480616	0.565969	0.065351	0.095982	0.043896
PRL	1.38691	0.970559	0.943316	0.341939	0.169117	0.191103
h			j
OE-NC	OE-JAZF1		siNC	siJAZF1	KO-NC	KO-JAZF1	OE-NC	OE-JAZF1
11367.4	9184.45		9.26	15.98	5.25	25.1	11	7.22
11196.4	9521.58		9.12	14.74	5.42	21.69	9.83	7.63
11794.3	9394.15		10.18	17.4	4.95	21.8	11.36	8.71
k
siNC	siJAZF1	OE-NC	OE-JAZF1
1.2197	0.9297	1.19933	1.36567
1.23	0.9223	1.203	1.389
1.2227	0.9453	1.19733	1.355

## Sheet: Fig4a
a
control	RSA
0	0
1.45101	1.33509
0.658246	0
0.863387	0
0.80562	0.358866
0	0
0.910273	0
0.50939	0
1.22363	0.64795
1.35645	1.17495
0.918471	0.693597
2.31574	0
0	0.760528
1.21359	0.516244
0	0
0.621529	0
0	0
0.55043	0.604662
0.648668	1.04845
0	1.38525
0.649847	0
0	0.77372
1.2761	0
0	0
1.11451	0
0	0
1.41447	0.347256
0.58605	0
0.697121	0
0	0.705834
0	0
0	0.412486
0	0
0.820955	0
0.573065	0
0.763239	0.514533
0.713474	0
0	0
1.07099	0
0.900796	0.670867
0.960811	1.03785
1.23796	0
0.578173	1.17841
0.589427	1.61619
0	0
0	0
0.709174	0.65341
0	0.632867
0.487851	0
0	0.790382
1.1295	0
0.62361	0.808208
0.505209	0
0	0.998601
0	0.826952
0	0.619739
1.56131	0.794484
0.668029	0
0	0
1.39888	0
0.64917	0
0	0.853208
0	0
0	0
1.5205	0
0.601141	0
1.35109	0
0	0.532907
0	1.66826
0.860227	0.338484
0.719501	0
0.787433	0
1.15833	0.340112
0.510213	0
0	1.23398
0	0.333112
1.03568	0
0.510399	1.15661
0	1.0612
0.635529	0
0.509628	2.00676
0.555638	0
2.13764	0.581875
0	1.04866
0.881089	0
0	0
0	0.721588
0.71697	0.43002
0.747156	0.90284
0.658673	0
1.15037	0
0.768721	0
0.651976	0.701296
1.64144	0
0	0.479362
0	0.869699
1.09748	0
1.13068	0.600917
0.510639	0
0	0.416512
0.712335	0
0.801092	0
1.32496	0.74199
0.718853	0
0	0
1.05579	0
0	1.13632
0.571987	1.38412
0	0.685877
0	1.01667
0	0
0.724893	0.599063
0	0
0	0.556797
0.618828	0
0	0
1.13764	0.850511
0.975136	0
0.988392	0
0.753795	0
1.12111	0.625645
1.17176	0.726709
0.546238	1.00041
1.1379	0
0	0
0	0
0.821026	0.634903
0	1.24215
1.02876	0.979633
0	0
0	0
1.26477	0
1.75087	0
0.779681	0
0	0.446952
0.738749	0
0.706406	0.779011
0.653366	0
0	0
0.55343	0.515265
0.995812	0.600955
0	1.14421
0	0
1.21382	0
0.667705	0.408183
0	0
0	0
0.404584	0
1.50938	1.42581
1.38817	1.06089
1.05493	0.574435
0.745523	0
0	0
0	0
0.670306	0.849016
0.917884	1.3975
0.99158	0
0.64054	0
0.718449	1.3067
0.965065	0.89017
0.613927	0.848939
0	0
0	0
0.716541	0.603909
0	0
0	0
1.1715	0.494821
1.32578	0
0	0
0.796819	0
0	1.19102
0.642883	0
0	0.308094
0.433542	0.800517
0	0
0.819213	0.567286
0.56633	0
2.0012	0.530807
0.959964	0
0	0
0	0
1.3988	0
1.14743	0
0.553964	0
0	0.639269
0.513426	0.460229
0.639734	0
0	0
0.521781	0.620096
0	0.766309
0	0
0	0
0.953939	0.60129
0.843771	0
2.57367	0.652416
0.934364	2.19014
0	0
0	0
0.606667	0
0	0
0.495196	0.308036
1.24122	0
0	0
0.415021	0
1.16954	0
0	0
1.22135	0.815822
0.418297	2.10217
0.489141	0
0	0
0	0
0	0
0.64156	0.759892
0.61453	0.480031
0	0
0	0
0	0
0.867251	0
0.503417	0
0.726543	0.416319
0.58184	0
0.645374	0
0.868333	0
0.786455	0
1.61409	0
0	0
1.13061	0
0	0
0	1.21838
0	2.0749
0	0
0.551177	0
1.14304	0.891654
0.417465	0.340626
0	0
1.62966	0
0	0.927506
0.619977	0.720042
0	0.606553
0.597551	0
0.499922	0
0	0
0.534336	0
0.433255	0
0	1.0783
0	0.818557
0.642712	0
0	0
0	0.42215
0.601998	0
0.598804	0.963709
0	0.776498
0.695204	1.62925
0.895878	0
0.387691	0
0	0
0.61014	0.606401
0.889114	0
0.894251	0
0	1.56422
1.85396	0
0.998403	0
0.530534	0
0	0
0.906211	0
0.861173	0
0.452027	0
1.12241	0
1.45522	0.39894
0.978958	0
0.636198	0.405866
0.931092	0
0	0.661179
0	1.15562
0	1.14713
0.768504	0
0	0
0.826807	0.978191
0	0
0.944091	0
0	0.875539
0.480489	0
1.40666	0
0	0
0	0.547525
0	0
0	0.363762
0	0
1.27387	0
0	1.02268
0	0
0	0
1.07335	0
1.2418	0
0	0
1.12657	0
0	0
0.538135	0
1.32676	0
1.05111	0
0.700835	1.14212
0.574113	1.00426
0	0
0	0.971703
0.718826	0
0.654962	0
0	0
0.532587	0.505079
0.401914	0
0	0
0	0
0	0.928214
0.736047	1.27741
1.00676	0
1.02945	0
0.817302	0.501073
0	0
0.547525	0
0	2.13633
0	0.6684
0	0.539503
0	0.976733
0	0
0	0.615604
0	2.04446
0	0
1.18726	0.834183
0.647972	0.428915
1.90278	0.278394
0.722922	0
1.0767	0
1.01359	1.38862
0.649672	0
0	1.26437
1.09875	0
0	1.23122
0.787107	0
1.05953	0
0.520558	0
0.582468	1.08403
0	0
0	0
0	0
0	0
0	0
1.08515	1.31504
1.10155	0.716514
0.522617	0
0.734661	0.791981
0	0
0	0
0.8083	0.943491
1.20311	0
0	0
0	0
0	0.558632
0	0.529843
0.622407	2.37813
0.620255	0.84745
0.622208	0
0.613461	1.34807
1.0987	0
0	0
0	0
0	1.40884
1.64383	1.54624
0.441813	0
0	1.37888
0	1.22465
0.616348	0
1.076	0
0	0
0.52554	0
0	1.12917
0	0.718206
0.780225	0
1.23906	1.15444
0.742451	0
0	1.07422
0	0
0.640413	0
0	0
0.568645	1.28487
0	0
0.47203	0.658628
0.811139	0.564786
0	0.763514
0.927752	0.534511
0.813089	0.526361
0	0.584886
1.67158	0
0	0.847832
1.57931	0.409387
0.876766	0.557529
1.13353	0.916171
1.02251	0
0	0.501638
1.16171	0.493873
0.916306	0
1.16216	1.18384
0.479315	0
0	0.73599
0.96091	0
1.22529	1.4173
0	1.71149
0	0
0.643955	0
0.996135	1.47512
1.17904	0
0	0
0.589534	0
0	0.592881
0	0
0.702219	0
1.32223	0
0	0
0.625625	0
0.86982	1.06432
0.917432	0
0	0
1.38417	0
0	0
0	0
1.02485	0
0.787466	0
1.6104	0
0.57011	0
1.51392	0
0.891611	0
0.82378	0
0	0
0	0
0.726157	1.5902
0.79455	0
0.44967	0.902012
0.821347	0.968701
1.37566	0.691103
0	0
0.44891	0.894337
1.39853	0
1.65238	1.24224
0.689369	0
1.1984	0.233653
1.32371	1.08442
0.983913	0.620811
0	0
0	0.758924
0	0.801126
0	0.753944
0.948139	0
0.723359	0
0	0.658853
1.41518	0
0	0
0.553524	0.812531
0.674626	0
0.68725	0
0.841249	0
1.05199	1.17345
0.636324	0
0	0.841549
0.862436	0
0	0
1.18237	0
0	0.499514
0	0
0	0
1.02029	0
1.4865	0
0	0
1.49125	1.35528
0.44928	0
1.21978	1.28002
0.550337	0
0	0.59601
1.34267	0
0.837254	1.3449
1.20605	0
0.929187	1.14431
0.979218	0
0	0
0	0.842978
0.680299	1.09291
0	0.721071
0	0.598693
0	0
0	0.616309
0.764525	0
0.873136	0
1.04996	0
0	0
0	0
0	0.846233
0.96688	0.622568
0	0
0	0
0.4936	0
0	0
0	0.582887
0	1.35141
1.69315	0.813438
0	0.377686
0	0
0.520808	0
0.953645	0.488653
0	0
0	0
0	1.29619
0.853363	0
1.04002	0
0.467312	0
0.883206	0.469524
1.35162	1.88646
1.07018	1.6952
1.1657	1.44035
0	0
0	1.1844
0	0.89843
0.661974	0.763973
0	0
0.522087	0
0	1.51041
0	0.880386
2.18383	0.969209
0.595608	1.62563
0	0
0.743781	0
1.54148	0.440005
0	0
1.01108	1.1806
0	0
0	0.710224
2.09059	0
1.05532	0
0	0
0.618394	0
1.28852	0
0	0
0	0
0.652218	0.923819
1.03239	2.39517
1.42079	0
0.728174	0
0	0
1.31402	0
0	0.663066
0.847146	0.722959
0	0
0.676498	0
1.56633	0.39314
0	0
0.671007	0
0	0
0	0
0.893483	0
0.684267	0
1.21011	1.45139
0	0
0	0
2.16517	0
1.54129	0
1.29037	0
1.08649	0.870586
0.769622	1.92913
0	0
0.698998	0
0	0.809786
0	0.649716
0	0
0.566494	0.546115
1.0399	0
0	0.864976
0	0
0.998836	1.20918
0	0
1.04659	0
0.979997	0
0	0
0	0
0.934083	0
0.734351	0
0.873055	1.08558
0.754302	0
0.705523	0.56056
0.887611	1.04116
0.416231	0.869217
0	0.380919
0.52537	0.567088
0.644041	0
0	0.688209
0	0.95247
1.06627	0.712679
0.821026	0.682955
0	0
1.23174	0.460132
0	1.2525
0	1.43508
0	0.551957
0.576187	0
0.658808	0
0	0
0.723441	0
0.579759	0
0.934552	1.72576
0.656209	0.478637
1.24408	0
0	0.359557
0.567816	0
0	0
0.548295	0.739006
0.61064	0
0	0.46669
0.869136	0
0.701962	0.31
0.565212	0.756095
0	0
1.85441	0
1.32304	0
1.03551	0
0.651382	0.904281
2.35537	0
0	1.34069
1.26285	1.02726
0.607579	0
0	0
1.28505	0
0.853208	0.81635
0.486616	0
0.821811	0
1.0113	0
1.30847	0.341013
0	0.440212
1.30837	0.553933
2.1383	0
1.62678	0.609105
1.08007	1.22638
0	0
0	0
0.732495	0.736047
0.804765	0
0	0
1.11663	0
0.906694	0.827966
0	0.873583
0.468874	0
0.587822	0.548789
0	2.41442
0	0.686808
1.10582	0
0	0.678812
0	0.942989
0	1.06109
1.22831	0.943755
0.946062	0
0.770962	0
0	1.07575
0	0.729645
0	0
0.551052	1.01465
0.672365	1.09489
0	0
0	0.512136
0	3.73462
0.596047	0
0	0
0.910185	0
0.903451	1.45289
0.415231	1.10155
1.39066	0
0	0.774349
0.688086	0.845322
0.806511	0.643055
0.534394	0
1.31531	0
0.70651	1.13396
0	0.558856
0	0
0.580347	0.757236
0	0
1.35797	0
0.673258	0
0	0.455145
1.07709	0.760741
0.851433	0
0.445514	0
0.779681	0
0	0.722722
0	0
1.28021	0
1.36515	0.956546
0	0
0	0.690954
0	0
1.22118	1.72629
0	0
0	0.929651
0	1.15185
1.08771	1.55374
0	0
1.10189	0
0	0
0.967233	0
1.37002	1.18747
0.942128	0
0	0
0	0.489923
1.59714	0
0	0.664162
0.861804	0.980447
1.03084	0
0	0
0	0
0	0.52399
0.896565	1.38607
1.46608	0
0	0
0.819319	0.548172
0	0
0.668029	2.47897
0	0
0.566956	1.0166
0.642541	1.30337
0	0
0.450969	0.824319
1.14728	0.53454
0.655006	0
0	0.946673
1.05707	0.986595
0.58007	1.31511
1.10835	0
0	0
0.560174	0
0.609641	0.609335
1.80649	1.58627
0.550866	0
0.818327	1.10323
0.894936	0
0	0
0	0
1.08917	0
0	1.31982
0.714671	0
0	1.2748
0.675857	0
0.640413	0
0	1.32203
1.67899	0.271103
0.86982	0
0	0
0	0
1.42379	0
0.825075	2.4582
1.03562	1.18405
1.27993	1.58741
0	1.22951
0	0
0.625221	0
0	0
0.618196	2.32069
0	1.48428
0	0
0.559369	1.23918
0.879684	0
0.550492	0
0.509416	0
0.589928	2.54398
0.980465	0.915811
0.95159	0
0	1.41647
0.453633	2.61669
0.949319	0
1.87264	2.40704
0.556145	0
0.888397	0
0	2.08409
0	0
1.23135	0
0.61733	0
0.632412	1.55849
1.08468	1.34655
1.09212	0
1.02359	0.945805
0	1.09436
0.565409	0
0.42096	0
0.694299	0.914241
0.579068	1.14406
0.532878	0
0.622128	0.338276
0.73599	0.246117
1.33944	1.25851
0.476406	0.366729
0.625665	0.959045
0.957683	0
1.06095	0.569994
0.924346	0.817797
0.603759	0.808162
0	1.48034
0.814348	0
1.2164	0
0.606249	0
0.68622	0.284705
0	0.610409
1.08067	0
0	0
0	0
0	0
1.26902	0
0	0
0	0
0.673399	0.318461
0	0.571164
1.40581	0
1.1341	0
0.611989	0.595006
0	0
0	0
1.26925	0
1.1277	0
0.59612	0.761257
0	1.28146
0.591221	0.627064
1.03305	0.840293
0.642157	0
0.54981	1.07283
3.13706	0
0	0.278761
0.618039	0.887555
0.661293	0.901838
0	0.472735
0	0.452714
0.978543	0.667532
0	0.752517
0.808093	1.19056
0.707683	0.316671
0	0
0	0.821966
0.560786	0
0	0
0	0.645676
0	0.721234
1.33854	0.863545
0	0
0.718637	0
0.528039	2.62378
0	0
1.49339	0
1.85373	0
0.565967	0
0.876356	0.792692
0	0
0.678716	1.32243
0.561335	0
0	0.296399
1.57276	0
0.731766	1.06635
0	0
0.738093	0
0	0
0.481149	0.686024
0	0
0.517309	0.8844
0	0.833692
1.19454	0
0	0
0.680998	0
0	0.829275
0.901317	0
0.685535	1.19333
0	0.806168
1.33084	0
0.617763	0.555923
0	0
1.69569	0
0.685144	1.4021
0.672365	0.428747
1.04887	0.437375
0.948624	0
0.729423	0
0	0.377499
0.859756	0.529987
0.921968	0.616348
0	0.431319
1.54631	0.95291
0	0.308285
0	0
0	0.59235
0	0
1.07913	0
0.805072	0
0.568479	0.525596
0	0.723523
0	0.762913
0	1.1889
0.958624	0.34413
1.02841	0
0.789003	0
0.587858	0
0.561918	0
0	0
0.917071	0.679603
0	0.652747
0.506307	0.71244
1.33674	0
0	1.0861
1.18633	0.54007
0.809855	0
0.745814	0
1.06206	0.653476
0.521836	0.528096
0.92877	0
0.854757	0.809129
0.892418	0.311558
0	0
0	0
0.527811	0
0	1.04617
1.30513	0.752814
1.20442	0.896393
2.20222	0
0.91906	0
0.758743	0.512914
0	0.509138
0	1.79259
1.55069	0
0	0
0	1.06319
0	0
0	0.539294
0.956398	0.699456
1.65913	1.07254
0	0
0	0.412176
1.12376	0.676284
0	0.913957
0.950518	0.910096
1.10865	1.52769
0	0
0.520641	0
0	0
0	0.628652
0.850549	0
0	0
0	0
0	0
0.865773	0.556272
0	0.80989
0.903233	0
0	0.362721
0	0
0	0
1.05365	1.07194
0	0
0	0
0	0.585168
0.792494	0.271096
0.88638	0
0.752497	0
1.3682	1.02313
0	0.84982
0.672412	0
1.2272	1.41553
1.45089	0
2.17802	1.0169
0	1.13272
0	0
1.39715	0
0	0
0	0.716675
1.06015	0.983546
0.89485	0.986384
1.24779	0.610217
0.693948	0
0.869136	0.796551
0.885877	1.27946
1.06107	0
0	0
0	0.507462
0.741702	0.814979
0	0.945645
0.596449	1.04235
0	1.01521
0	0.698591
0	0.434134
0	0
0	0.764505
0.819994	0.861607
1.1608	0
0.254452	0
0	0.289165
0.804799	0.873583
0.552238	0.53111
1.10844	0.310339
1.70324	0.607693
0.715151	0
0	1.09024
0	0
0	0
0.841624	0
0	0
1.02807	0.455293
1.80056	0
0	0
1.13039	0.584921
0	0.439308
0.726709	0.676522
0	0.686661
0	0.325348
0	0.472212
0.83878	0
0	1.81033
0	0
0	1.14094
0	0
0.732495	0
0	0
0.773846	0.841649
0	0
1.0093	0.813508
0	1.85874
0	0
0	0.893369
0	0
0	0.748327
1.22296	0.994039
0.667613	0.915362
0.648974	0
0	0
0	0
1.2858	0.422766
0	1.26417
1.35615	0
1.05329	0.35513
0	0
0	0
0	0.494671
0	1.09741
0	0.413438
0	0.415581
0.962558	0.469738
0.515455	0
1.49991	0.430414
0	0.296124
1.94677	0
0	0
0.783699	0
0	0.822992
0.92133	0.329129
0	1.01633
0	0
0	0
0	0
0	1.12912
0.844035	0.478462
0.689122	0.8746
0	0
0	0
0.740036	0.856585
0.794883	0
1.2181	0
0.970531	0.383105
0.909033	0
0	0.486979
0.488532	0
0	0
0.987862	0.316075
0	0.384806
0.751391	0
0.897511	0.449115
0	0
0	1.18895
0	0
0	0.721642
0	0
0	0
0	0
0	0
1.07074	0.619422
0	0
0.690805	1.08878
0	0
0.896651	0.355143
0	0.564328
0.715845	0
0	0
0	0.952633
0	0.78776
0.868252	0
1.39304	0
1.00324	0
1.11028	0.757537
0	0
1.21791	0
0	1.17515
0	1.45327
0	0
0	0.696413
0	0.530246
0	0.818009
0.883372	0.636449
0	1.49842
1.52038	0.296744
0	0
0.615057	0
0	0
0	0.500433
0.603985	0.838631
1.0072	0
0	0
2.48097	0
0	0.793023
1.04378	0
0	0.399344
0	0.648146
0	0
0	1.15735
0.802618	0.312038
0	0
0	0
0	0
0.795149	0.629286
0	0.903844
0	0.716113
0	0.66514
0	1.00803
0.872852	0
1.39145	0.534775
1.44207	0.564917
0	0.713315
0	0
0	0.456117
1.12813	0
1.81333	0.780193
0	0
0	0.883123
0.535185	0.835611
0	0.537113
0	0
0.853208	0.460003
0	0.936623
0	0
1.34424	0.592392
0	0
0.771587	0
1.05756	1.26358
0	1.23519
0.719771	0
0	0
0	0
1.3848	0
0	0.987175
0.832638	0.457603
1.52094	1.19706
0	0
0	0
0	0
0.818433	0
1.32344	1.65034
0	0.46729
0	0.275805
0	0
0.606325	0.460779
0	0
1.06936	0
0	0
0	0.990143
0	0.338623
0	0
0	0
0	0
0	0
0.920057	1.06101
0	0
0.819497	0
0	0
1.62498	0
0.803298	0.847019
0.889325	1.09975
1.07087	0
0	0.657013
1.27946	0
0	0.421122
1.11791	1.04089
0	0.456265
0	0.928585
0.908679	0
0.838184	0
0	0
0	0
0	0.40157
0	0
0	0.893313
1.03844	0
0.923888	0
1.57494	0.725662
0	0.606325
0	1.10681
0	1.11256
0	0
0	1.14455
0	0.630969
0	0
0	0
0.830113	0.761349
0	0
0	0.307788
0.870667	0.634736
0	0
0	1.05769
1.32032	0
0	0.886757
0	0.470717
0.803162	0
0	0.357659
0.972572	0.37622
0	0
0	1.36136
1.00084	0
1.50366	0.456657
0	0
0	0
0	0
0	0
0.76214	0.871151
0	0.764668
0	0
0	1.09104
0.823852	0
0.597551	1.06461
1.91798	0.669352
0	0
0.845246	0.41602
1.3384	0.780962
0.840949	0.331763
0	0
0	0
1.15541	0
0	0.633987
0	0.536685
1.20868	0.56633
0	0.709804
0	0
1.20067	0.30343
0	0.731374
0	0.288325
0	0.858422
0.844489	0
0	0
0	0.495823
0	0.754212
0.443906	0.338797
0	0.838482
0.876356	0.562925
0.728812	0.955019
0.837143	0.617546
0	0
0	0
1.12229	0
1.18792	0
0	0.674862
1.55318	0.387539
2.92346	0.960562
1.43655	0.685486
0	1.04605
1.8007	0.644062
1.0542	0
2.40063	1.01965
0.613228	0.344897
0	0.749267
0	0.769902
0.847908	0
0.921057	0.604135
0	0
0	0.300472
0	0
0	0.923727
0	0
0	0
0.579759	0
0.821704	0.984175
1.02508	0
1.04164	0
0.628836	0
0	0
0	0.46456
1.52783	0
0	0
0	0
0	1.129
1.08016	0.256321
0	0.497737
0.921603	0.354621
0	0.752339
0.990408	0.744438
1.23208	0
0	0.87361
1.66808	0
0	0
0.824427	1.39323
0	0.723632
0	1.375
0.827531	1.07087
1.04176	0.856157
0	0
0	0
0	0.877586
0	0.501895
0	0.324985
0.932025	0
0	0
0.790317	0.470109
0.905947	0
0.741356	0.874153
0	0
0	2.53752
3.10761	0
0	0
0	0.664804
1.79311	0
0	0
0	0.795349
1.22644	0
1.01825	0
0.753884	0
1.03352	0
1.19341	0.879932
1.21199	1.58217
0	1.5562
0	0.966981
0.824355	0
0.495773	0
0	0.410836
0	0.743472
1.31153	0.35775
0	0
0	0.554122
1.25581	0
0.894166	0
0.843205	1.09081
2.10723	0
0	0
0	0
0	0
0	0
1.51041	0.387023
0	0
1.03527	0
1.27974	0
0	0.47477
1.03656	0
0	0.995543
0.531718	0.594769
0	0.98491
0	0
0	1.25419
0	0.926737
0	0
0	0.672741
0	0
1.1907	0.67788
0	0
1.05597	0.575778
0.983965	0.640455
0	0
0	0.445918
0	0
0	1.04283
1.59503	0
0	0.297464
0.84959	0
1.11944	0.611661
0.935398	0
0	1.18804
0.56765	0
0	0
0	0.7117
0.618749	0.527554
2.01134	0
0	0
1.01331	0.529498
0.963659	0.701962
1.22051	0
0	0
0.747858	0
2.25432	0
0	0
0.987123	0.937851
0.99824	0.700426
1.41129	1.48499
0	0
0.998782	0.875375
0	0.589463
0	0.288912
0	0.684332
0.915092	0
0	0.716541
0.939272	0.552082
0.982394	0.604945
0	0
0	0
0	0.498497
1.35953	0.309179
0	0
0	0
0	1.01831
1.17453	0
0	0
1.09941	1.04098
0	0
1.43314	0
0.80562	0.93521
0	0
0	0
0	0
1.0893	0
1.01413	0
1.62793	1.19078
0.681601	0.632536
0	0
0.876193	0.73582
1.57045	0
0	0
0	0
0.732607	0
0	0
0.714245	0
0.560206	0.611449
0	0
0.776942	0
1.00478	0.512565
1.28558	1.36922
0	0.661179
1.21182	0.845853
0.655095	0.346988
0	1.13546
1.24364	0.790349
0.392562	0
0.96577	0
0	0
1.27899	0
0.927567	0.65403
0	0.642499
1.15526	0
1.06523	0.330248
0	1.20303
0	0.25101
0.966678	0
0	0.650263
1.10008	0.334247
0	0.626597
0.760802	0
1.05062	0.297518
1.03439	0
1.33913	1.99404
0	0
0.764034	0
1.04051	0.328583
0	1.04259
0	1.21282
0	0
1.28303	0
0	1.12226
1.41423	0.661701
0	0
0	0.308218
1.5854	0
0	0
0	1.68684
0.878079	0.42206
0	0.851356
0	0
0	1.51545
1.34319	0
0	0.941365
0	0.49982
1.14384	0
0	0.792543
0	0.892206
0.964965	0
1.69896	0
0	0
0	0
1.22508	1.40674
1.40942	0.758924
0.923247	0.608723
0.892376	0.941698
1.58555	0.470514
0.892716	0.652086
0.99126	0
1.46891	0
1.45667	0.827097
0.95709	0.847146
0	2.06703
0	0
0.551224	1.34539
0	0
1.11281	1.0212
1.16603	0.940983
0	0
0	0.743549
0	0.368122
2.24785	0
0	0
0	0
0.806168	0.609526
0	1.27822
0	1.34873
0	0
0	0.917477
0	0
0	0.79816
0	0
0	0
0.722758	1.10865
0	0.6946
1.30181	0
0	0.60183
1.01893	0
0	0
0	0
1.29561	0.609756
0	1.53995
1.51399	0.29091
0.388011	0.702116
1.07836	0
0	0.797489
0	0.768132
0	0
0.834773	1.13596
0.764586	1.08003
0.903233	0.712387
0	0
0.246562	0
0	0
0	0.565737
1.34023	0.570244
0	0
0.52153	1.23269
0	0.688924
0	0.659484
1.42349	1.01364
0.891951	0
0	0
0.946062	0
0.996512	0.783634
0	1.08048
0	0
1.46711	0
0	0.796117
0	0
0	0
0.617133	0.648298
0.813963	1.03358
0	0
0.964965	0.728202
1.0583	0.206509
0	0.663385
0	0
0	0.519149
0	0.592013
0.831099	0.30864
0	0.89391
0	0.313875
1.7986	1.02023
1.24929	0
0	0.834404
0	0.992648
0.564197	0.394996
0	0
0	0.686318
0.887135	0
0.688677	0.856585
0.808231	0.665791
0.904194	0
0	0.683781
0	0
0.718907	0.689814
0	0
0	0.726323
0	0
0	0.610601
0	0
1.13267	0
0.998348	0.762384
0	0.322931
0	0.704539
0	0.966173
0	0.353204
0	0.944187
0.958079	0
0.668307	1.17763
1.43338	0.904281
1.42938	0
0.771399	0
0	0
1.05402	0
0.877012	0.74701
0	0
0	0.638368
0	0
1.05357	0.374622
0.756036	0.974006
0.914375	0.929512
0.647538	0
0	0
0	0.719609
0.915991	0
0	0.398585
0.817585	0.552614
0	1.24244
0	0.317858
0	0
0.585944	0
1.95568	0
1.31908	0
0	0.329085
0	0
0.920966	0
0.987123	0.396408
0.930813	0.924162
0	0.55953
0	0
0.986595	0.675573
1.23579	0.481669
0	0
1.40106	0.612434
0	0
0.978647	0
0	0
0	0.299448
0	0.352098
0	0.441298
1.43533	0.544834
0.662929	0.594277
1.4312	0.511012
0.814769	0.346842
2.02139	0
0.9478	0.279302
1.412	1.36028
0	0.547126
0	0
0	0
0	0.540938
1.23114	0
0	0.880262
0.910096	1.41801
0.742624	0
0.863228	0.478054
0	0.944379
1.81462	0.730453
0	0
0	0.413455
0	0
1.42313	0
1.13196	0.509125
0	0
0	0.37325
0.977818	0
1.58416	1.09761
0	0.216409
0	0.26147
0.589642	0.804731
0.743607	0.666481
0.836401	0
0.982499	0.824068
0.994576	0.298197
0	0
0	0
0	0.514046
0.931279	1.07247
0.825507	0.619699
0	0
0	0
0	1.33317
0	0.298403
1.50303	0
0	0
0	0.990408
0	0
0	0.568081
0	0.60857
0.667751	0
0	0
0	0.835315
0.651954	0.742413
1.80099	1.41165
0	0.323374
0	0
1.03038	0
0	0
0	0.324304
0	0
0	0.992648
0	0
0	0.713465
0	0.315472
0.809475	1.03358
0	0
0.849054	0
1.03856	0
0	0
0	0
0	0
0	0.694701
0	0
1.04641	0.320789
1.25959	0.487221
0	0.622668
0	1.10199
0	0.889663
0.496602	0
1.04497	1.12139
0	0.486278
0	0.774097
0	0.442111
0.890339	0
0	0.94146
0	0.81533
0	0
0	0.733618
0	0.339878
0	0.705938
0.905771	0
1.2425	0
0	0
0	0
0	0.655674
0	0.375419
1.31025	2.00676
1.38032	0
0	1.61084
0	0
0.774286	0.40095
0.887471	0
0.892844	0.75965
0	0.653521
0	0
1.11584	1.02577
0	0
0	0
0	0.358983
0	1.00215
2.42281	0.578053
1.27332	0
0	1.23071
0.783796	1.21673
0	0.585273
0	0.398441
0.453131	1.06508
0	0
0	1.12926
0	0
0	0
0.533868	0.427611
0	0
0	0
1.1569	0.719897
0	1.50032
0	0
0	0
0.645461	0.71133
0.69445	0.3051
0	0.271748
0	0
0	1.31183
0	0.642499
0.916081	0.664483
1.51032	0.699354
0	0.291996
2.49628	1.24974
0.482	1.0039
0	0.302137
0	0
1.26176	0
0.726047	0.522813
1.28738	0
0	0
1.23294	0
0	0
0	0.682277
0	0
0	1.38652
0	0.689369
1.02165	0
0	0
0.714884	1.48253
0.813648	0
0	0.763055
0	0
1.03235	0
0	0
1.17976	1.53203
0.619263	1.33385
1.05867	0.51709
0	0
0	0.983127
0	0
0.886017	0.592122
0.722813	0.427351
1.09232	0
0	0
0	0
0	1.2614
1.37766	0
1.71547	0.37502
0	0.372224
1.01746	0
0	0
0.898114	0
0	0
0	0.300163
1.00215	0
0	0.464725
0	0.511734
0	0.422621
1.44244	0.771712
0	1.02428
0	0.449896
1.03715	0
0	0
1.58232	0.879148
0.42457	0
1.56012	0
0	0.792361
0.746047	0
0	0
0	0
0	1.03656
0	0.849769
0	1.07562
0	0.418849
0.657685	0.380142
0	0
0	0
0	0.931931
0	0
1.31601	0
0.966526	1.06698
0	0
0	0
1.03915	0
0.924805	0
1.19905	0.350924
0	0
0	0.594477
2.15364	0
0	0.851934
0	0.396185
0	0
0	1.24417
1.51133	0
0	1.02194
0	0.532239
0	0.649214
0	0
0.969361	1.47707
0	0
1.08481	0.687348
1.47261	1.3884
0	0.255662
0.866811	0
1.41683	0.87269
0	0.74663
0	0
0	0.360382
0	1.07709
0	0
0	0.263033
0.472598	0
0	0
0	0
0	0
0	0.463038
1.07772	0.714831
0.680564	0
0	0.988851
0	1.08338
0	0.392156
0	0
0.825363	1.07255
0	1.59394
0	0
1.20311	0
0.684267	0
0	0
0.893654	0.682713
1.33118	0
1.18985	0.537409
0	0.947752
1.64627	0
0	0.328878
1.54298	0
0	0
0	0.656745
0	0
0	0.416759
0	0
1.37445	0.682326
0	0
0	0
1.33252	2.02264
0	0
0	0
1.02473	0
1.42541	0.560238
0.588962	0
0	0
0	1.44211
0	0.500062
0	0.873258
0	0.953612
0	0.382956
0	0
1.39282	0.832711
1.84898	0.499272
0	0
0.877422	0
0.841324	0
0	0.951415
0.88924	0.958806
0	0
0.696514	0.928585
0	0.457114
0.974827	0
1.14212	1.39521
0	0.558408
0	0
0.798697	0
0.320862	1.40302
0.986278	0.314861
0.888397	0
1.00478	0
0	1.09304
1.20507	0
1.35226	0
1.03492	0.676071
0	0
1.3839	0.50691
0	0
0	0.512834
0.954921	0
0.816667	0.760559
0.531544	0
0.878161	0.909771
0.809959	0
1.13682	1.01932
0	0
0.944811	1.06854
0.675952	1.04259
0.953253	0
0	0
0	0.325316
0	0
0.99662	0
0	0
1.4417	0
1.7832	0
0.762567	0
0	0
1.02726	0.618828
0	0
0	1.14166
0.626475	0.402323
1.25689	0
1.29139	1.0603
0	0.986041
0	0
0.537631	1.02864
0	0.596779
1.13281	0.866997
0	0.367725
0	0.584604
1.12983	0
1.29513	0.451694
1.7415	0.274306
0	0
0.699558	1.11185
0.745115	0
0	0.492805
0.768969	0.770588
1.15378	0
1.08429	0
0	0.31793
1.91501	0.671428
0	0.712599
0.950615	0.8154
0	0.832858
0.580312	0
0.944427	1.02074
1.1984	0.784248
0.911963	0
1.06873	0
0.906211	0.38988
0	1.09287
1.3591	0
0	0
0	0.74529
0	0
[truncated: 8,883 more rows]

## Sheet: Fig 4
c-BAX			c-BCL2			e-BCL2			e-BAX
Normal decidua	RSA decidua		Normal decidua	RSA decidua		Normal decidua	RSA decidua		Normal decidua	RSA decidua
1.42676	1.09999		0.81936	0.54827		0.257445	0.281613		0.250476	0.451951
1.37663	1.40078		0.63414	0.32434		0.641974	0.297583		0.374845	0.679803
0.7578	1.10802		1.51978	0.631		0.364725	0.275077		0.355306	0.785217
1.45833	1.12783		1.14804	0.90389		0.507265	0.374321		0.315034	1.16067
1.275	1.09468		0.6318	0.59417		0.264105	0.218095		0.296102	1.14904
0.7866	1.55523		0.78543	0.73762		0.561092	0.423025		0.305022	1.05534
1.15685	2.83689		0.79296	0.71109		0.907628	0.53437		0.455604	0.881066
0.57484	1.23356		0.93321	0.89784		0.591013	0.409182		0.369016	0.749904
1.37509	1.65937		1.73413	0.51555		0.749421	0.444524		0.68069	1.26421
1.18078	1.30579		0.66101	0.57834		0.781612	0.647073		0.924063	0.550639
0.82536	2.07584		0.84712	0.95692
0.66186	1.49961		1.07079	0.82904
0.608	0.83617		1.50178	1.49154
0.62469	0.84622		1.6057	1.06406
0.48261	0.72542		1.62501	0.71391
1.30025	0.66768		0.78561	1.11137
0.65542	1.22317		0.52224	0.47246
1.19695	1.19769		0.69105	0.17266
1.27619	1.50219		0.69085	0.75412
	1.15573			0.63632
e-cle-caspase3			e-cyt c			g-BAX			g-BCL2
Normal decidua	RSA decidua		Normal decidua	RSA decidua		Normal DSC	RSA DSC		Normal DSC	RSA DSC
0.262839	0.962116		0.0618658	0.510369		0.539228	1.14961		1.15722	1.01999
0.60191	0.397695		0.586177	0.661705		0.391589	1.12716		1.18044	1.06
0.493177	0.606986		0.0872196	0.267452		0.305309	1.01137		1.39604	0.973624
0.259763	0.881327		0.084298	0.830321
0.491454	0.461357		0.0749975	0.112826
0.533422	0.636944		0.0727166	0.126085
0.187356	0.820667		0.571066	0.500718
0.127708	0.45513		0.378505	0.95523
0.0927458	0.267726		0.497534	1.62825
0.190839	0.292301		0.592867	1.05246
g-cyt c			g-cle-caspase3
Normal DSC	RSA DSC		Normal DSC	RSA DSC
0.045912	0.758794		0.063172	0.244678
0.190013	0.462473		0.047404	0.276311
0.253136	0.724632		0.130366	0.208254

## Sheet: Fig5h
h
control	RSA
0	0
0	0
0.382334	0
0	0
0	0
1.03951	0.824931
0	0.698134
0	0
0	0
0	0
0	0.693597
0	0.760498
0	0
0	0
0	0
0	0
0.649323	0.639861
0.55043	0
0	0
0	0
0	0
0.609641	0
0	0
1.02439	0
0	0
0	1.62073
0	0
0.58605	0
0	0
0	0.413941
0	0
1.73747	0
0	0
0	0
0	0
0	0
0	0
0	0
0	0
0	1.06879
0	0
0	0.968448
0	0
0	1.61619
0	0
0	0
0	0
0	0
0.487851	0.360054
0	0.790382
0	0
0	0.346867
0.505209	0
0	0.452027
3.11581	0
0	0
0	0
0	0
0	0
0	0
0	0
0	0
0	0
0	0
0.539354	0
0	0
0	0
0	0
0	0
0	0.338484
0	0.781733
0	0
0	0.340112
0	0
0	0
0	0.333112
0	0
0	0
0	2.34652
0	0
0	0
0.910717	0
0	0
0	0
0	0
0	0
0	0
0	0
0	0
0	1.66966
0	0
0	0
0	0.701296
0	1.01364
0	0
0	0.869699
0	0.352123
0.530188	0
0	0
0	0
0	0
0	0
0	0
0.718853	0
0	0
0	0
0	0
0	0
2.15972	0.685877
0	0
0.686906	0
0	0
0	0
0.820279	0.316661
0	0
0	0
0	0
0	0
0.611641	0
0	0
0	0.625645
0	0
0	0
0	0
0	0
0	0
0	0
0	0
0	0
0	0
0	0
0	0
0	1.4173
0	2.12132
0	0
0	0
0	0.463519
0	0
0	0
0	0.515265
0.617055	0
0	1.14421
0	0
0	0
0	0.408183
0	0
0	0
0	0
0	0
0	0
0	0.327909
0	0
0	0
0	0
0	0
0	0
0.99158	0
0	0
0	0
0	0
0	0.511975
0	0
0	0
0	0
0	0
0	0
0	0
0	0.590322
0	0
0	0
0	0
0	0
0	0.733562
0	0
0.632992	0
0	0
0.56633	0
2.0012	0
0.959964	0
0	0
0	0
0.701501	0
0	0
0	0
0	0
0	0.25636
0	1.08364
0	0
0	0
0	0
0	0
0	0
0	0
0	0
0	0.378496
0	0
0	0
0	0
0	0
0	2.4052
0	0
0	2.96611
0	0
0	0
0	0
0	0
0.586262	0
0.418297	0
0	0
0	0
0	0
0	0
0	0
0	0
0	0
0	0
0	0
0	0
0	0
0	0
0.58184	0
0	0
0	0
0	0
0	0
0	0
0	0
0	0
0	0
0	0
0	0
0	0
0.53772	0
0	0
0	0
0	0
0	0.702502
0	0
0	0
0	0
0	0
0	2.20868
0	0
0	0
0	0
0	0
0	0
0	0
0	0
0.601998	0
0.598804	0
0	0
0	0
0	1.20197
0	0.589606
0	0
0	0
0	0.844413
1.80159	0
0	0
0	0
0	0
0.530534	0
0	0.447358
0	0
0	0.870344
0	0
0	0
0	0
0.604775	0
0	0
0	0
0	0
0	0
0	0
0	1.2077
0	0
0	0
0	0
0.579551	1.07125
0	0
0	0
0	2.39156
0	0
0	0
0.9686	0
0	0
0	0
0	0
0	0
0	0
0	1.10763
0	0
0.47962	1.79218
0	0
0	0
0	0
0	0.378685
0	0.521169
0	0
0	0.537158
0	0.3594
0	0
0	0
0	2.84077
0	0
0	0
1.13462	0
0	0
0	0
1.34298	0
0	0
0	1.27741
0	0
0	0
0	0.281598
0	0
0	0
1.12264	0
0.436077	0
0	0
0	0
0	0
0	0
1.17253	0
0	0
0	3.65803
0	0
0	0
0	0
0	0
0	0
0	0
0	0
0	0
0	1.23122
0	0
0	0
0	0.480372
0	0
0	0
0	0
0	0
0	0
0	0
0	0
0	0
0.522617	0
0	0.472428
0	0
0	0
0	1.59378
0	0
0	0
1.19389	0.491077
0	0.558632
0	0.29961
0	0
0	0
0	0
0	0.451073
0	0
0	1.13596
0	0.745173
0	0
0	1.04623
0	1.12587
0	0
0	0
0	0
0	1.6253
0	0
0	0
0	0
0	0
0	0
0	0.735311
0	0
0	0.67491
0	0
0.640413	0
0	0
0	0
0.752932	0
0	0.658628
0	0
0	0
0	0
0	0
0	0
0	0
0	0.847832
0	0
0	0
0	0
0.636617	1.77122
0	0
0	0
0	0
0	0.562827
0	0
0	0.73599
0	1.09489
0	0
0	0.758139
0	0
0.643955	0
0	1.47512
0	0
0	0
0	2.03226
0	0
0	0
0	0
0	0
0	0
0.625625	0.481574
0	0
0	1.29851
0.839751	1.93451
0	0
0	0
0	0.72254
0.467223	0
0	0
0	0
0.57011	0
0	0.725442
0	0
0	0
0	0
0	0
0	0
0	0
0.44967	0
0.821347	0
0	0
0	0
0.44891	0.393328
0.926092	0
0	0
0	0.668493
0	0.233653
1.32371	1.37031
0	0
0	0
0.689319	0
0	0.801126
0	0
0	0
0	1.1517
0	0
0	0
0	0
0	0
0	0
0	0
0	0
0	0.749797
0	0
0	0
0	2.49107
0	0
0	0.617173
0	0
0	0
0	0
0	0
0	0
0	0.425487
0	0
0	0
0	1.82349
0.550337	0.696969
0	0
0	0
0	0
0	0
0	0
0	0
0	0
0	0
0	0
0	0.721071
0	0.598693
0	0
0	0.354901
0	0
0	0.537898
0.656879	1.90229
0	0
0	0
0	0
0	0
0	0
1.90521	2.70581
0	1.22917
0.495096	0
0	0
0	0.539831
0	0
0	0
0.578965	0
0	0
0	0
0	0
1.25707	0
0	0
0	1.37611
0	0
0.78454	0.507357
0	0
0	0
0	0
0	0
0	0
0	0
0	0
0	0
1.23467	0
0.522087	0.827531
0.513749	0
0	0
0	0
0.595608	1.62563
0	0
0	0
0	0
0	0
0	1.1806
0	0
0	0
0	0
0	0
0	1.22746
0.618394	0
0	0
0	0
0	0
0	0
0	0
0	0
0	0
0	0
0	0
0	0
0	0.302699
0	0
3.28185	2.12326
0	0
0	0.980205
0	0
0	0
0	0
0	0
0	0.820991
0	0.968701
0.593642	0
0	0
0	0
0.799101	0.956201
0	0
0.684072	0
0	0
0	0.547065
0	0
0	0.809786
0	0
0.585379	0
0.566494	0
0	0
0	1.93991
0	0
0	0
0	0
0	0
0.60553	0
0	0
0	0
0	0.598546
0.433122	0
0	0.398972
0	0
0	0
0.389634	0
0.416231	0
0	0
0	0
0	0.609546
0	0
0	0
0	0
0	0
0	0
0	0.256301
0	0
0	0
0	0
0	0
0	0
0.892461	0
0.425763	0
0	0
0	0
1.04905	0
0	0
0.7546	0.359557
0	0
0	0.885626
0	1.1593
0	0
0	0.783634
0	0
0	0
0	0
0	0
0	0
0	0
0	0
0	0.551052
0	0
0	0
0	0
0	0
0	0.60945
0	1.55245
0	0
0	0
0	1.21215
0	1.48772
0	0
0	0.744825
0.854447	0
0	0
1.11309	0
0	0.589427
0	0
0	2.13963
0	0
0	0
0	0.504273
0	0
0.552771	0
0	0
0	0
0	0
0	0
0	0
0	0
0	0.678812
0	1.41956
0	0
0.791965	0
0	0
0	0
0	0.676047
0	0
0.868172	0
0	0
1.07081	1.09489
0.872771	0
0	0
0	0
0.596047	0
0	0.679963
0	0
1.37022	0.598214
0	0
0	0
0	0
0	0
0	0
0	0
0	1.05597
0	0
0	0
0	0.804491
0	0
0	0
0	0
0	0
0	0.455145
0	0
0.513722	0
0	0.586687
0	0
0	0
0	0.677522
0	0
0	0
0	0
0	0
0	0
0	0
0	1.85487
0	0
0	0
0	0
0	1.26195
0	0
0	0
0	0
0.682326	0
0	0
0	0
0	0
0	0
0	0
0	0
0	0
0	0
0	0.531399
0	0
0	0.692997
0	0.717238
0	0
0	0
0	0
0	0
0	0
0	0
0	0
0.570344	0
0	0
0	0
0	0
0	0
0	0
0	0
0	4.14135
0	0
0.560174	0
0	0
0	0
0	0
0	0
0	0
0	2.27012
0	0
0	0
0	0
0	0
0	0
0	0
0	0
0	0
2.78874	0.271103
0.526644	0
0	0
0.796618	0
0	0
0	0
0	0
0	4.46134
0	0
1.09304	0
0	0
0	2.40245
0	0
0	3.81449
0	0
0	0
0	0
0	0
0	0
0	0
0	0
0.584956	0
0	0.940507
0	0
0	0
0	0
0	0
0	0
0	0
0	0
0	0
0	0
0.632412	1.05634
0	0
0	0
0.637414	0
0	0
0	0
0	0
0	0
0	0
0	0
0	0
0	0
0	0
0	0
0	0
0	0
1.06095	0
0	0
0	0
1.08054	0
0	0
0	0
0	0
0.68622	0
0	0
0	0
0	0
0	0.768535
0	0
0	0
0	0
0	0
0	0.559627
0	0.325818
0	0
0	0
0	0
0	0
0	0
0	1.58278
1.1277	0
0	0
0	0
0	0
0	0.284623
0	0
0	0
0	0
0	0
0	0
0.661293	0
0	0
0	0
0	0
0	0
0	0
0	0
0	0
0	0
0	0
0	0
0	0
0	0
0	0
0	0
0	0
0	0
0	0
0	0
0	0
0	0
0	0
0	0
0	0
0	0
0	0.296399
0	0
0	0
0	0
0	0
0	0
0	0
0	0
0	0
0	0
0	0
0	0
0	0
0	0
0	0
0	0.765016
0	0
0	0
0	0
0	0
0	0
0	0
0	0
0	0
0.948624	0
0	0
0.65563	0
0.859756	0
0	0
0	0
0	0
0	0
0	0
0	0
0	0
0	0
0	0
0	0
0	0
0	0
0	0
0	0
0	0
0	0
0	0.636617
0	0
0	0
0	0
0	0
0	0
0	0.644943
0	0
0	0
0	0
0	0
0.66586	0
0	0
0	0
0	0
0	0
0	0
0	0
0	0
0	0
0	0
0	0
0	0
0	0
0	0
1.39876	0
0	0
0	0
0	0
0	0
0	0
0	0
0	0
0	0
2.19439	0
0	0
0	0
0	0
0	0
0	0
1.04797	0
0.520641	0
0	0
0	0
0	0
0	0
0	0
0	0
0	0
0.702527	0
0.903233	0
0	0
0	0
0	0
0	0
0	0.948478
0	0
0	0
0.792494	0
0	0
0	0
0	0
0	0
1.35503	0
0	0
0	0
0	0
0	0
0	0
0	0
0	0
0	0
0	0
0	0
1.24779	0
0.693948	0
0	0
0	0
0.665125	0
0.542864	0
0	0
0.741702	0
0	0
0.34205	1.04235
0	0
0	0
1.78389	0
0	0
4.67757	0.568313
0	0.520863
0	0
0	0
0	0
0	0
0.552238	0.53111
1.10844	0
0	0
0	0
0	0
0.956596	0
0.967587	0
0	0
0	0
0	0
0	0
0	0
0	0
1.2222	0
0.726709	0
0	0
0	0
0.810028	0.472212
0	0
0	0
0	0
3.59001	0
0	0
0	0
0	0
0.773846	0
0	0
0	0.487293
2.55241	0
0	0
0	0
1.2891	0
2.45333	0
1.22296	0
0	0
0.648974	0
0	0
0.839526	0
0	0
0	0
0.542502	0
0	0
0	0
0	0
0	0
0	0
0	0
0	0
0	0
0	0
0	0
0	0
0	0
0	0
0	1.41036
0.681794	0
2.14747	0
0	0
0	0
0.7719	0
0	0
0	0
0	0
1.939	0
0.787695	0
1.2105	1.28891
0	0.517336
0.794883	0
0	0
0	0
0	0
0	0
0	0
0	0
0.987862	0
0	0
0	0
0	0
0.745232	0
0	0
0	0
0	0
1.05098	0
0	0
0	0
0	0
1.90993	0.619422
0	0
2.76819	0
0	0
0	0
0	0
0	0
0	0
0	0
0	0
0	0
1.71211	0
0	0
0	0
1.39715	0
0	0.494122
0	0
0	0
0.723851	0
0	0
0	0
0	0
0	0
0	1.00698
2.09777	0
0.959865	0
1.48139	0
0	0
0	0
0.603985	0
0	0
0	0
0	0
0	0
0	1.14691
0	0
0.920875	0
0	0
0.706354	0
0	0
0	2.26237
1.37943	0
0	0
0	0
0.782441	0
0	0
0	0
0	0
0	0
0.920421	0
0	0
0	0
0	0
0	0
0	0
0.997051	0
0	0
0	0
0.535185	0
0	0
0	0
0	0
0	0
0	0
0	0
0	0
0	0
0	0
0	0
0	0
0	0
0	0
0	0
0	0
0	0
0	0
0	0
0	0
0	0
0	0
0	0
0	0
0	0
0	0
0	0
1.0808	0
0	0
0	0
0	0
0	0
0	0
0	0
0	0
0	0
0.562308	0
0	0
0	0
1.30006	0
1.11158	0
0.803298	0.635759
1.35247	0
1.07087	0
0	0
1.27946	0
0	0
0	0
0	0
0	0
0.908679	0
0	0
0	0
1.49439	0.654163
0	0
0	0
0	0
1.03844	0
0.923888	0
0	0.725662
0	0
0	0
0	0
0.844262	0
1.70006	0
0	0
0	0
0	0
0	1.18855
0	0.858344
0	0
0.870667	0
0	0
1.11833	0
2.06198	0
0	0
0	0
0	0
0	0
0	0
0	3.36588
1.08845	0
1.2756	0
0	0
4.16164	0
3.74831	0
0	0
0	0
0	0
0.748151	0
0	0
0	0
0	0
0	0
0	0
0	0
0	0
0	0
1.83646	0
0	0
0	0
0	0
1.97688	0
0.672365	0
0	0
0	0
0	0
0	0
0	0
0	0
0	0
0.844489	0
0	0
0	0
0.968195	0
0.750268	0
0	0
1.64989	0
0	0
0	0
0	0
0	0
0.710961	0
0	0
1.62793	0
0	0
0	0
0	0
0	0
0	0
0	0
2.40063	0
0	0
0	0
0	0
0	0
0	0
0	0
0.979166	0
0	0
0.948963	0
0	0
0.847984	0
0	0
0.821704	0
1.02508	0
0	0
0	0
0	0
0	0
0	0
0	0
0	0
0	0
0	0
1.14523	0
0	0
0	0
0	0
0.962758	0
0	0
0	0
1.06698	0
0	0
0	0
0	0
0	0
0	0
0	0
0	0
0	0.532123
0	0
0	0
0	0
0	0
0	0.470109
0	0
0	0
0	0
1.32355	0
0	0
1.00292	0
0	0
0	0
0	0
1.38368	0
0	0
0	0
0	0
0	0
0	0
0	0
0	0
0	0
0	0
0	2.69159
0	0.410836
0	0
0	0
1.54937	0.271251
1.79748	0
0	0
0	0
0	0
0	0.305918
0	0
0	0
0	0
0	0
0	0
0	0
0	0
0	0
0.927013	0
0	0
0	0
0.531718	0
0	0
0	0
0.971754	0
0	0
2.86541	0
0	0
0	0
0	0.395313
0	0
0	0
0	0
0	0
0	0
0	0
0	0
0	0
0	0
0	0
0	0
0.935398	0
0.884372	0
0	0
2.40704	0
0	0
0	0
0	0
0	0
0.62986	0
0.963659	0
0	0
2.68139	0
0	0
1.66097	0
0	0
0	0
0	0
0	0
0	0
0	0
0	0.589463
0.841174	0
0	0
1.3848	0
0.920602	0
0	0
0	0
0	0
0	0
0	0
0.894936	0
0	0
0	0
0	0
0	0
0	0
0	0
0	1.86725
0	0
0	0
0.922242	0
0	0
0	0
0.686171	0
0.775327	0
0	0
0	0
0	0
0	0
0	0
0	0
0	0
0.732607	0
0	1.89218
0	0
0.560206	0
0.869056	0
2.4487	0
0	0
0	0
1.04869	0
0.779234	0
0	0
0	0
2.7606	0.790349
0.392562	0
0	0
0	0
2.31012	0
0.927567	0
0	0
0	0
1.06523	0
0	0
0	0
0	0
0	0
0	0
0	0
0	0
1.05062	0
0	0
2.24571	0
0	0
0	0
1.04051	0
0	0
0	0
0	0
0.834552	0
0	0
0.938703	0
1.91255	0
1.03469	0
0	0
0	0
0	0
0	0
0	0
0.558152	0
0	0
1.34319	0
0	0
1.39407	0
1.14384	0
0	0
0	0
0.964965	0
0	0
0	0
0	0
0	0
0.934834	0
0	0
1.67199	0
0	0
0	0
0	0
0	0
0.972981	0
0	0
0	1.49305
0	0
0.313121	0.883705
0	0
0	0
0	0
0	0
1.37181	0
0.985646	0
0	0
0	0
0	0
0.806168	0
0	0
1.34613	0
1.02485	0
0	0
0	0
0	0
0	0
1.52797	0
0	0
0	0
0	0
1.87297	0
0	0
0.958178	0
0	0
0	0
0	0
0	0
0	0
0	0
0	0
0	0
0	0
0	0
0	0
0.903233	0
1.22763	0
0	0
0	0
0	0
0.447236	0
0	0
0.52153	0.795349
0	0
0	0
0	0
0	0
0	0
0.946062	0.514425
0	0
0	0.679579
0	0
0	0
0	0
0	0
0.737011	0
0	0
0	0
0.959666	0
0	0
0	0
0	0
1.03644	0
0	0
1.41541	0
0	0
0	0
0	0
0	0
0.808231	0
0.843054	0
0	0
0	0
0	0
0	0
0	0
0.688677	0
0	0
0.904194	0
0.847984	0
0	0
0	0
0	0
0	0
0	0
0.737125	0
0	0.466934
0	0
0	0
0	0
0	1.11377
0	0
0	0
0	0
0	0
0	0
0	0
0	0
4.06004	0
0	0
1.05402	0
0	0
0	0
0	0
0	0
0.484046	0
2.18703	0
0	1.72273
0	0
0	0
0	0
0	0
0	0
0	0
0	0
0	0
0	0
0	0
1.23183	1.77937
0.648843	0
0	0
1.10681	0
0	0
0	0
0	0
0	0
0.97206	0
0.986595	0
0	0
0.956201	0
0	0
0	0
0	0
0	0
0	0
0	0
0	0.441298
0	0
0	0
0.952372	0
0	0
0	0
0	0
0	0
1.12728	0
0.972163	0
0	0
0	0
0.794151	0
0	0
0	0
0	0
0	0
0	0
0	0
0	0
0.859284	0
0	0
0	0
0	0
0	2.00676
1.14435	0.37325
0.977818	0
0	0
1.60513	0
0	0
1.61277	0
0	0
0	0
0	0
0	0
0	0
0	0
0	0
0	0
0	0
1.41188	0
0	0
0	0
0	0
1.01074	0
0.762994	0.586014
0	0
0	0
0	0
0	0
0	0
0	0
0	0
0	0
0	0
0	0
0	0
1.03038	0
3.11861	0
0.532007	0.324304
0	0
0.934177	0
1.97638	0
0	0
0.586828	0
0	0
0	0
0	0
0	0
0	0
0	0.945725
0	0
0	0
1.1605	0
0	0
1.25959	0
0	0
1.42397	0
0	0
0	0
0	0
1.04461	0
1.14421	0
0	0
0	0
0	0
0	0.81533
0	0
2.00927	0
0	0
0	0
0	0
0	0
0	0
0	0
0	0
0	0
0	0
0	0
0	0
0	0
0.774286	0
0	0
0	0
0.896307	0
0.918155	0
0	0
0	0
0	0
0	0
0	0
0	0
0	0
1.10803	0
0	0
0	0
0	0
0	0
1.03551	0
0	0
0	0
1.14465	0
0	0
0.844867	0
0	0
0	0
0	0
0.892887	0
0	0
0	0
0	0
0	0
0	0
0	0
0	0
0	0.664483
1.74121	0
0	0
0	0
0	0
0	0.302137
1.30025	0
0	0
0	0
0	0
1.19792	0
0	0
1.12041	0
0	0
0	0
0	0
0.807818	0
0	0
0	0
0	0
0.813648	0
0	0
0	0
0	0
1.43802	0
0	0
0	0
1.05867	0
0	0
0	0
0.860464	0
0.388759	0
0	0
0.688431	1.06163
0	0
0	0
0	0
0.909387	0
0	0
0	0
0	0
2.46507	0
0.898114	0
0	0
0	0
1.00215	0
0	0
1.10236	0
0	0
0	0
0	0
0	0.759075
0	0
0	0
0	0
0.42457	0
0	0
0	0
0	0
0	0
0	0
0	0
0	0
0	0
0	0
0	0
0	0
0	0
0	0
0.923521	0
3.66866	0
0	0
0	0
1.09595	0
1.03915	0
0.924805	0
0	0
2.58324	0
0.969717	0
0	0.989558
0	0
0	0
0.921239	0
1.5941	0
0	0
0.587006	0
0	0
0	0
0	0
3.63273	0
0	0
0	0
0	1.3884
0	0.255662
0	0
0	0
0.639396	0
0	0
0	0
0	0
0	0
0	0
0	0
0	0
0	0
0	0
0	0
0	0
0	0
0	0
0	0
0	0
0	0
1.27128	0
0	0
0	0
0	0
0	0
0	0
0.893654	0
0	0
0	0
0	0
0	0
0	0.328878
0	0
0.911963	0
0	0
0	0
0	0
0	0
0	0
1.00401	0
0	0
0	0
0	0
0	1.20491
1.02473	0
1.42541	0
0.588962	0
0	0
2.27383	0
0	0
0.987651	0
1.04821	0
0	0
0	0
0.921512	0
0	0
0	0
0.877422	1.55333
0	0
0	0.669685
0	0
0	0
0.696514	0
1.47877	0
0	0
0	0
0	0
2.87404	0
0	0
1.18476	0
0.986278	0
1.3513	0
1.00478	0.708807
0	0
0	0
0	0
0	0
2.59836	0
0	0
1.04665	0
0	0
0	0
0.816667	0
0	0
0	0
0	0
0	0
0	0
0	0
0	0
0	0.613344
0	0
0	0
0	0
0	0
0	0
0	0
0.974416	0
0	0
0	1.07163
0	0
1.7692	0
0	0
0	0.402323
0	0
0	0
0	0.350763
0	1.52206
0	0
0.473054	0
0	0
0	0
0	0
0	0
0	0
0	0
0	0
0	0
0	0
0	0
0	0.770588
0	0
0	0
0.936528	0
0	0
1.09861	0
0	0
0	0
0	0
0	0
0	0
0	0
0	0
0	0
0	0
0	0
0	0
0	0
0	0
[truncated: 8,883 more rows]

## Sheet: Fig 5
f
siNC	siJAZF1	KO-NC	KO-JAZF1	OE-NC	OE-JAZF1
1.05612	5.9196	1.01734	6.21465	0.892595	0.475659
0.997495	6.26725	1.02935	6.22504	1.04781	0.438491
0.946383	6.89769	0.953313	6.0781	1.0596	0.473186
i			j			k			l
Normal decidua	RSA decidua		Normal decidua	RSA decidua		Normal DSC	RSA DSC		Normal DSC	RSA DSC
1.17328	1.01039		0.192549	0.96069		0.601048	3.03005		0.412236	1.07967
0.86632	0.95745		0.615057	0.796434		2.05491	3.99691		0.528359	0.963204
0.77283	1.20871		0.722586	0.773286		1.76768	5.64367		0.663271	0.713131
0.69819	1.37422		0.680858	0.889658		0.111328	1.45362
1.533	2.0743		0.744696	0.549368		0.535994	1.64773
1.05542	0.76918		0.739773	0.76184		0.92903
1.05969	1.74036		0.491343	0.360357
0.9971	1.639		0.29738	0.619692
0.93275	0.86101		0.209073	0.909592
0.73951	1.01347		0.234515	0.757684
0.7496	2.54376
0.53009	1.53735
0.49083	2.99683
1.36157	7.18229
1.04202	2.75176
1.05657	1.77452
1.31202	1.31274
1.45589	0.21709
1.17332	3.00485
	4.57856

## Sheet: Fig 6
a			b			c-BAX			c-BCL2			c-IGFBP1
OE-NC	OE-G0S2		OE-NC	OE-G0S2		OE-NC	OE-G0S2		OE-NC	OE-G0S2		OE-NC	OE-G0S2
1.05932	4.54732		0.091136	0.260061		0.965587	4.24849		1.0361	0.595536		1.04567	31.422
0.862365	4.51794		0.077269	0.239466		1.02826	4.46836		0.948824	0.602435		0.816188	28.6964
1.07832	4.49916		0.094221	0.291819		1.00616	3.99946		1.01507	0.619816		1.13814	28.8585
c-PRL			d-BCL2			d-BAX			d-cyt c			d-cle-caspase3
OE-NC	OE-G0S2		OE-NC	OE-G0S2		OE-NC	OE-G0S2		OE-NC	OE-G0S2		OE-NC	OE-G0S2
0.852677	1.7273		0.39953	0.309612		0.067225	0.384138		0.17672	0.278131		0.026286	0.325373
1.05967	1.70628		0.454588	0.294257		0.203812	0.490544		0.164231	0.249314		0.18883	0.381686
1.08766	1.65406		0.467008	0.275456		0.190988	0.379879		0.204705	0.245951		0.184622	0.479156
d-cle-caspase3			e			f
OE-NC	OE-G0S2		OE-NC	OE-G0S2		OE-NC	OE-G0S2
0.058078	0.279917		4.01	12.68		1.6537	1.5263
0.057993	0.28568		3.86	10.66		1.7427	1.517
0.082027	0.368961		4.7	11.85		1.7533	1.4917

[truncated: 2 more sheets: Fig 7, Fig 8]
